# Supplementary material for: Gallium-mediated siderophore quenching as an evolutionarily robust antibacterial treatment
Source: Evol Med Public Health. 2014 Jan 30;2014(1):18–29. doi: 10.1093/emph/eou003 (PMC3935367; doi:10.1093/emph/eou003)
Supplement: Supplementary Data [file eou003_supplementary_data.xlsx]

## Sheet: Figure 1A
# This sheet contains the raw data used in Ross-Gillespie et al. (2014) Gallium-mediated siderophore quenching as an evolutionarily robust antibacterial treatment. EMPH. doi: 10.1093/emph/eou003
# Figure 1A
Medium	Strain	Ga_concentration_uM	Replicate	Time_hrs	OD600_blank_corrected
FeLimited	PAO1WT	0	1	0.5	0
FeLimited	PAO1WT	0	2	0.5	0
FeLimited	PAO1WT	0	3	0.5	0
FeLimited	PAO1WT	0	4	0.5	0
FeLimited	PAO1WT	0	5	0.5	0
FeLimited	PAO1WT	0	6	0.5	0
FeLimited	PAO1WT	0	7	0.5	0
FeLimited	PAO1WT	0	8	0.5	0
FeLimited	PAO1WT	0	9	0.5	0
FeLimited	PAO1WT	0	10	0.5	0.001
FeLimited	PAO1WT	0	11	0.5	-0.001
FeLimited	PAO1WT	0	12	0.5	0
FeLimited	PAO1WT	2	1	0.5	-0.001
FeLimited	PAO1WT	2	2	0.5	0
FeLimited	PAO1WT	2	3	0.5	0
FeLimited	PAO1WT	2	4	0.5	0.001
FeLimited	PAO1WT	2	5	0.5	0
FeLimited	PAO1WT	2	6	0.5	0
FeLimited	PAO1WT	2	7	0.5	-0.001
FeLimited	PAO1WT	2	8	0.5	0
FeLimited	PAO1WT	2	9	0.5	-0.001
FeLimited	PAO1WT	2	10	0.5	0
FeLimited	PAO1WT	2	11	0.5	0
FeLimited	PAO1WT	2	12	0.5	0
FeLimited	PAO1WT	5	1	0.5	0
FeLimited	PAO1WT	5	2	0.5	0
FeLimited	PAO1WT	5	3	0.5	0
FeLimited	PAO1WT	5	4	0.5	0
FeLimited	PAO1WT	5	5	0.5	0
FeLimited	PAO1WT	5	6	0.5	0
FeLimited	PAO1WT	5	7	0.5	0
FeLimited	PAO1WT	5	8	0.5	0
FeLimited	PAO1WT	5	9	0.5	-0.001
FeLimited	PAO1WT	5	10	0.5	0
FeLimited	PAO1WT	5	11	0.5	0
FeLimited	PAO1WT	5	12	0.5	0
FeLimited	PAO1WT	10	1	0.5	0
FeLimited	PAO1WT	10	2	0.5	0
FeLimited	PAO1WT	10	3	0.5	0
FeLimited	PAO1WT	10	4	0.5	-0.001
FeLimited	PAO1WT	10	5	0.5	0
FeLimited	PAO1WT	10	6	0.5	-0.001
FeLimited	PAO1WT	10	7	0.5	0
FeLimited	PAO1WT	10	8	0.5	0
FeLimited	PAO1WT	10	9	0.5	0
FeLimited	PAO1WT	10	10	0.5	-0.001
FeLimited	PAO1WT	10	11	0.5	-0.001
FeLimited	PAO1WT	10	12	0.5	0
FeLimited	PAO1WT	20	1	0.5	0
FeLimited	PAO1WT	20	2	0.5	-0.001
FeLimited	PAO1WT	20	3	0.5	-0.001
FeLimited	PAO1WT	20	4	0.5	0
FeLimited	PAO1WT	20	5	0.5	0
FeLimited	PAO1WT	20	6	0.5	0
FeLimited	PAO1WT	20	7	0.5	0
FeLimited	PAO1WT	20	8	0.5	0
FeLimited	PAO1WT	20	9	0.5	0
FeLimited	PAO1WT	20	10	0.5	-0.001
FeLimited	PAO1WT	20	11	0.5	0
FeLimited	PAO1WT	20	12	0.5	0
FeLimited	PAO1WT	50	1	0.5	0
FeLimited	PAO1WT	50	2	0.5	0
FeLimited	PAO1WT	50	3	0.5	0
FeLimited	PAO1WT	50	4	0.5	0
FeLimited	PAO1WT	50	5	0.5	0
FeLimited	PAO1WT	50	6	0.5	0.001
FeLimited	PAO1WT	50	7	0.5	0
FeLimited	PAO1WT	50	8	0.5	0
FeLimited	PAO1WT	50	9	0.5	-0.001
FeLimited	PAO1WT	50	10	0.5	0
FeLimited	PAO1WT	50	11	0.5	0
FeLimited	PAO1WT	50	12	0.5	0
FeLimited	PAO1WT	100	1	0.5	-0.001
FeLimited	PAO1WT	100	2	0.5	0
FeLimited	PAO1WT	100	3	0.5	0
FeLimited	PAO1WT	100	4	0.5	0
FeLimited	PAO1WT	100	5	0.5	0
FeLimited	PAO1WT	100	6	0.5	0
FeLimited	PAO1WT	100	7	0.5	0
FeLimited	PAO1WT	100	8	0.5	0
FeLimited	PAO1WT	100	9	0.5	0
FeLimited	PAO1WT	100	10	0.5	0
FeLimited	PAO1WT	100	11	0.5	0
FeLimited	PAO1WT	100	12	0.5	0
FeLimited	PAO1WT	200	1	0.5	0
FeLimited	PAO1WT	200	2	0.5	0
FeLimited	PAO1WT	200	3	0.5	0
FeLimited	PAO1WT	200	4	0.5	0
FeLimited	PAO1WT	200	5	0.5	0
FeLimited	PAO1WT	200	6	0.5	0
FeLimited	PAO1WT	200	7	0.5	-0.001
FeLimited	PAO1WT	200	8	0.5	0
FeLimited	PAO1WT	200	9	0.5	0
FeLimited	PAO1WT	200	10	0.5	0
FeLimited	PAO1WT	200	11	0.5	0
FeLimited	PAO1WT	200	12	0.5	0
FeLimited	PAO1WT	0	1	1	0
FeLimited	PAO1WT	0	2	1	0
FeLimited	PAO1WT	0	3	1	0
FeLimited	PAO1WT	0	4	1	0
FeLimited	PAO1WT	0	5	1	0
FeLimited	PAO1WT	0	6	1	0
FeLimited	PAO1WT	0	7	1	0
FeLimited	PAO1WT	0	8	1	0
FeLimited	PAO1WT	0	9	1	0
FeLimited	PAO1WT	0	10	1	0
FeLimited	PAO1WT	0	11	1	0
FeLimited	PAO1WT	0	12	1	0
FeLimited	PAO1WT	2	1	1	0
FeLimited	PAO1WT	2	2	1	0
FeLimited	PAO1WT	2	3	1	0
FeLimited	PAO1WT	2	4	1	0
FeLimited	PAO1WT	2	5	1	0
FeLimited	PAO1WT	2	6	1	0
FeLimited	PAO1WT	2	7	1	0
FeLimited	PAO1WT	2	8	1	0
FeLimited	PAO1WT	2	9	1	0
FeLimited	PAO1WT	2	10	1	0
FeLimited	PAO1WT	2	11	1	0
FeLimited	PAO1WT	2	12	1	0
FeLimited	PAO1WT	5	1	1	0
FeLimited	PAO1WT	5	2	1	0
FeLimited	PAO1WT	5	3	1	0
FeLimited	PAO1WT	5	4	1	0
FeLimited	PAO1WT	5	5	1	0
FeLimited	PAO1WT	5	6	1	0
FeLimited	PAO1WT	5	7	1	0
FeLimited	PAO1WT	5	8	1	0
FeLimited	PAO1WT	5	9	1	0
FeLimited	PAO1WT	5	10	1	0
FeLimited	PAO1WT	5	11	1	0
FeLimited	PAO1WT	5	12	1	0
FeLimited	PAO1WT	10	1	1	0
FeLimited	PAO1WT	10	2	1	0
FeLimited	PAO1WT	10	3	1	0
FeLimited	PAO1WT	10	4	1	0
FeLimited	PAO1WT	10	5	1	0
FeLimited	PAO1WT	10	6	1	0
FeLimited	PAO1WT	10	7	1	0
FeLimited	PAO1WT	10	8	1	0
FeLimited	PAO1WT	10	9	1	0
FeLimited	PAO1WT	10	10	1	0
FeLimited	PAO1WT	10	11	1	0
FeLimited	PAO1WT	10	12	1	0
FeLimited	PAO1WT	20	1	1	0
FeLimited	PAO1WT	20	2	1	0
FeLimited	PAO1WT	20	3	1	0
FeLimited	PAO1WT	20	4	1	0
FeLimited	PAO1WT	20	5	1	0
FeLimited	PAO1WT	20	6	1	0
FeLimited	PAO1WT	20	7	1	0
FeLimited	PAO1WT	20	8	1	0
FeLimited	PAO1WT	20	9	1	0
FeLimited	PAO1WT	20	10	1	0
FeLimited	PAO1WT	20	11	1	0
FeLimited	PAO1WT	20	12	1	0
FeLimited	PAO1WT	50	1	1	0
FeLimited	PAO1WT	50	2	1	0
FeLimited	PAO1WT	50	3	1	0
FeLimited	PAO1WT	50	4	1	0
FeLimited	PAO1WT	50	5	1	0
FeLimited	PAO1WT	50	6	1	0
FeLimited	PAO1WT	50	7	1	0
FeLimited	PAO1WT	50	8	1	0
FeLimited	PAO1WT	50	9	1	0
FeLimited	PAO1WT	50	10	1	0
FeLimited	PAO1WT	50	11	1	0
FeLimited	PAO1WT	50	12	1	0
FeLimited	PAO1WT	100	1	1	0
FeLimited	PAO1WT	100	2	1	0
FeLimited	PAO1WT	100	3	1	0
FeLimited	PAO1WT	100	4	1	0
FeLimited	PAO1WT	100	5	1	0
FeLimited	PAO1WT	100	6	1	0
FeLimited	PAO1WT	100	7	1	0
FeLimited	PAO1WT	100	8	1	0
FeLimited	PAO1WT	100	9	1	0
FeLimited	PAO1WT	100	10	1	0
FeLimited	PAO1WT	100	11	1	0
FeLimited	PAO1WT	100	12	1	0
FeLimited	PAO1WT	200	1	1	0
FeLimited	PAO1WT	200	2	1	0
FeLimited	PAO1WT	200	3	1	0
FeLimited	PAO1WT	200	4	1	0
FeLimited	PAO1WT	200	5	1	0
FeLimited	PAO1WT	200	6	1	0
FeLimited	PAO1WT	200	7	1	0
FeLimited	PAO1WT	200	8	1	0
FeLimited	PAO1WT	200	9	1	0
FeLimited	PAO1WT	200	10	1	0
FeLimited	PAO1WT	200	11	1	0
FeLimited	PAO1WT	200	12	1	0
FeLimited	PAO1WT	0	1	1.5	0
FeLimited	PAO1WT	0	2	1.5	0
FeLimited	PAO1WT	0	3	1.5	0
FeLimited	PAO1WT	0	4	1.5	0
FeLimited	PAO1WT	0	5	1.5	0
FeLimited	PAO1WT	0	6	1.5	0
FeLimited	PAO1WT	0	7	1.5	0.001
FeLimited	PAO1WT	0	8	1.5	0.001
FeLimited	PAO1WT	0	9	1.5	0.001
FeLimited	PAO1WT	0	10	1.5	0
FeLimited	PAO1WT	0	11	1.5	0
FeLimited	PAO1WT	0	12	1.5	0
FeLimited	PAO1WT	2	1	1.5	0
FeLimited	PAO1WT	2	2	1.5	0.001
FeLimited	PAO1WT	2	3	1.5	0
FeLimited	PAO1WT	2	4	1.5	0.001
FeLimited	PAO1WT	2	5	1.5	0.002
FeLimited	PAO1WT	2	6	1.5	0.002
FeLimited	PAO1WT	2	7	1.5	0
FeLimited	PAO1WT	2	8	1.5	0.001
FeLimited	PAO1WT	2	9	1.5	0
FeLimited	PAO1WT	2	10	1.5	0
FeLimited	PAO1WT	2	11	1.5	0
FeLimited	PAO1WT	2	12	1.5	0
FeLimited	PAO1WT	5	1	1.5	0.001
FeLimited	PAO1WT	5	2	1.5	0
FeLimited	PAO1WT	5	3	1.5	0
FeLimited	PAO1WT	5	4	1.5	0.001
FeLimited	PAO1WT	5	5	1.5	0.001
FeLimited	PAO1WT	5	6	1.5	0.001
FeLimited	PAO1WT	5	7	1.5	0.002
FeLimited	PAO1WT	5	8	1.5	0.001
FeLimited	PAO1WT	5	9	1.5	0
FeLimited	PAO1WT	5	10	1.5	0
FeLimited	PAO1WT	5	11	1.5	0
FeLimited	PAO1WT	5	12	1.5	0
FeLimited	PAO1WT	10	1	1.5	0
FeLimited	PAO1WT	10	2	1.5	0
FeLimited	PAO1WT	10	3	1.5	0
FeLimited	PAO1WT	10	4	1.5	0
FeLimited	PAO1WT	10	5	1.5	0
FeLimited	PAO1WT	10	6	1.5	0.001
FeLimited	PAO1WT	10	7	1.5	0.002
FeLimited	PAO1WT	10	8	1.5	0.002
FeLimited	PAO1WT	10	9	1.5	0
FeLimited	PAO1WT	10	10	1.5	0
FeLimited	PAO1WT	10	11	1.5	0
FeLimited	PAO1WT	10	12	1.5	0
FeLimited	PAO1WT	20	1	1.5	0.001
FeLimited	PAO1WT	20	2	1.5	0
FeLimited	PAO1WT	20	3	1.5	0
FeLimited	PAO1WT	20	4	1.5	0
FeLimited	PAO1WT	20	5	1.5	0
FeLimited	PAO1WT	20	6	1.5	0
FeLimited	PAO1WT	20	7	1.5	0
FeLimited	PAO1WT	20	8	1.5	0.002
FeLimited	PAO1WT	20	9	1.5	0
FeLimited	PAO1WT	20	10	1.5	0
FeLimited	PAO1WT	20	11	1.5	0.001
FeLimited	PAO1WT	20	12	1.5	0.001
FeLimited	PAO1WT	50	1	1.5	0
FeLimited	PAO1WT	50	2	1.5	0
FeLimited	PAO1WT	50	3	1.5	0
FeLimited	PAO1WT	50	4	1.5	0
FeLimited	PAO1WT	50	5	1.5	0
FeLimited	PAO1WT	50	6	1.5	0.001
FeLimited	PAO1WT	50	7	1.5	0
FeLimited	PAO1WT	50	8	1.5	0
FeLimited	PAO1WT	50	9	1.5	0
FeLimited	PAO1WT	50	10	1.5	0
FeLimited	PAO1WT	50	11	1.5	0
FeLimited	PAO1WT	50	12	1.5	0.001
FeLimited	PAO1WT	100	1	1.5	0
FeLimited	PAO1WT	100	2	1.5	0
FeLimited	PAO1WT	100	3	1.5	0
FeLimited	PAO1WT	100	4	1.5	-0.001
FeLimited	PAO1WT	100	5	1.5	0
FeLimited	PAO1WT	100	6	1.5	0
FeLimited	PAO1WT	100	7	1.5	0.001
FeLimited	PAO1WT	100	8	1.5	0
FeLimited	PAO1WT	100	9	1.5	0
FeLimited	PAO1WT	100	10	1.5	0
FeLimited	PAO1WT	100	11	1.5	0
FeLimited	PAO1WT	100	12	1.5	0
FeLimited	PAO1WT	200	1	1.5	0
FeLimited	PAO1WT	200	2	1.5	0
FeLimited	PAO1WT	200	3	1.5	0
FeLimited	PAO1WT	200	4	1.5	0
FeLimited	PAO1WT	200	5	1.5	0.001
FeLimited	PAO1WT	200	6	1.5	0
FeLimited	PAO1WT	200	7	1.5	0
FeLimited	PAO1WT	200	8	1.5	0
FeLimited	PAO1WT	200	9	1.5	0
FeLimited	PAO1WT	200	10	1.5	0
FeLimited	PAO1WT	200	11	1.5	0
FeLimited	PAO1WT	200	12	1.5	0
FeLimited	PAO1WT	0	1	2	0
FeLimited	PAO1WT	0	2	2	0
FeLimited	PAO1WT	0	3	2	0
FeLimited	PAO1WT	0	4	2	0
FeLimited	PAO1WT	0	5	2	0
FeLimited	PAO1WT	0	6	2	0.001
FeLimited	PAO1WT	0	7	2	0.001
FeLimited	PAO1WT	0	8	2	0.001
FeLimited	PAO1WT	0	9	2	0.002
FeLimited	PAO1WT	0	10	2	0
FeLimited	PAO1WT	0	11	2	0
FeLimited	PAO1WT	0	12	2	0
FeLimited	PAO1WT	2	1	2	0
FeLimited	PAO1WT	2	2	2	0.001
FeLimited	PAO1WT	2	3	2	0
FeLimited	PAO1WT	2	4	2	0.001
FeLimited	PAO1WT	2	5	2	0.002
FeLimited	PAO1WT	2	6	2	0.002
FeLimited	PAO1WT	2	7	2	0.001
FeLimited	PAO1WT	2	8	2	0.002
FeLimited	PAO1WT	2	9	2	0.001
FeLimited	PAO1WT	2	10	2	0
FeLimited	PAO1WT	2	11	2	0
FeLimited	PAO1WT	2	12	2	0
FeLimited	PAO1WT	5	1	2	0.001
FeLimited	PAO1WT	5	2	2	0
FeLimited	PAO1WT	5	3	2	0
FeLimited	PAO1WT	5	4	2	0.001
FeLimited	PAO1WT	5	5	2	0.002
FeLimited	PAO1WT	5	6	2	0.002
FeLimited	PAO1WT	5	7	2	0.002
FeLimited	PAO1WT	5	8	2	0.002
FeLimited	PAO1WT	5	9	2	0
FeLimited	PAO1WT	5	10	2	0
FeLimited	PAO1WT	5	11	2	0.001
FeLimited	PAO1WT	5	12	2	0
FeLimited	PAO1WT	10	1	2	0
FeLimited	PAO1WT	10	2	2	-0.001
FeLimited	PAO1WT	10	3	2	0
FeLimited	PAO1WT	10	4	2	0
FeLimited	PAO1WT	10	5	2	0.001
FeLimited	PAO1WT	10	6	2	0.001
FeLimited	PAO1WT	10	7	2	0.002
FeLimited	PAO1WT	10	8	2	0.002
FeLimited	PAO1WT	10	9	2	0
FeLimited	PAO1WT	10	10	2	0
FeLimited	PAO1WT	10	11	2	0
FeLimited	PAO1WT	10	12	2	0.001
FeLimited	PAO1WT	20	1	2	0
FeLimited	PAO1WT	20	2	2	-0.001
FeLimited	PAO1WT	20	3	2	0
FeLimited	PAO1WT	20	4	2	0.001
FeLimited	PAO1WT	20	5	2	0
FeLimited	PAO1WT	20	6	2	0
FeLimited	PAO1WT	20	7	2	0
FeLimited	PAO1WT	20	8	2	0.003
FeLimited	PAO1WT	20	9	2	0
FeLimited	PAO1WT	20	10	2	0
FeLimited	PAO1WT	20	11	2	0.001
FeLimited	PAO1WT	20	12	2	0.001
FeLimited	PAO1WT	50	1	2	0
FeLimited	PAO1WT	50	2	2	0
FeLimited	PAO1WT	50	3	2	0
FeLimited	PAO1WT	50	4	2	0
FeLimited	PAO1WT	50	5	2	0
FeLimited	PAO1WT	50	6	2	0.001
FeLimited	PAO1WT	50	7	2	0
FeLimited	PAO1WT	50	8	2	0
FeLimited	PAO1WT	50	9	2	0
FeLimited	PAO1WT	50	10	2	0
FeLimited	PAO1WT	50	11	2	0
FeLimited	PAO1WT	50	12	2	0.001
FeLimited	PAO1WT	100	1	2	0
FeLimited	PAO1WT	100	2	2	0
FeLimited	PAO1WT	100	3	2	0
FeLimited	PAO1WT	100	4	2	-0.001
FeLimited	PAO1WT	100	5	2	0
FeLimited	PAO1WT	100	6	2	0
FeLimited	PAO1WT	100	7	2	0.001
FeLimited	PAO1WT	100	8	2	0
FeLimited	PAO1WT	100	9	2	0
FeLimited	PAO1WT	100	10	2	0
FeLimited	PAO1WT	100	11	2	0
FeLimited	PAO1WT	100	12	2	0
FeLimited	PAO1WT	200	1	2	0
FeLimited	PAO1WT	200	2	2	0
FeLimited	PAO1WT	200	3	2	0
FeLimited	PAO1WT	200	4	2	0
FeLimited	PAO1WT	200	5	2	0.001
FeLimited	PAO1WT	200	6	2	0
FeLimited	PAO1WT	200	7	2	0
FeLimited	PAO1WT	200	8	2	0
FeLimited	PAO1WT	200	9	2	0
FeLimited	PAO1WT	200	10	2	0
FeLimited	PAO1WT	200	11	2	0
FeLimited	PAO1WT	200	12	2	0
FeLimited	PAO1WT	0	1	2.5	0.001
FeLimited	PAO1WT	0	2	2.5	0
FeLimited	PAO1WT	0	3	2.5	0.001
FeLimited	PAO1WT	0	4	2.5	0
FeLimited	PAO1WT	0	5	2.5	0
FeLimited	PAO1WT	0	6	2.5	0.001
FeLimited	PAO1WT	0	7	2.5	0.002
FeLimited	PAO1WT	0	8	2.5	0.001
FeLimited	PAO1WT	0	9	2.5	0.003
FeLimited	PAO1WT	0	10	2.5	0.001
FeLimited	PAO1WT	0	11	2.5	0
FeLimited	PAO1WT	0	12	2.5	0.001
FeLimited	PAO1WT	2	1	2.5	0
FeLimited	PAO1WT	2	2	2.5	0.002
FeLimited	PAO1WT	2	3	2.5	0.001
FeLimited	PAO1WT	2	4	2.5	0.001
FeLimited	PAO1WT	2	5	2.5	0.002
FeLimited	PAO1WT	2	6	2.5	0.003
FeLimited	PAO1WT	2	7	2.5	0.001
FeLimited	PAO1WT	2	8	2.5	0.002
FeLimited	PAO1WT	2	9	2.5	0.001
FeLimited	PAO1WT	2	10	2.5	0.001
FeLimited	PAO1WT	2	11	2.5	0.001
FeLimited	PAO1WT	2	12	2.5	0.001
FeLimited	PAO1WT	5	1	2.5	0.001
FeLimited	PAO1WT	5	2	2.5	0.001
FeLimited	PAO1WT	5	3	2.5	0.001
FeLimited	PAO1WT	5	4	2.5	0.002
FeLimited	PAO1WT	5	5	2.5	0.002
FeLimited	PAO1WT	5	6	2.5	0.002
FeLimited	PAO1WT	5	7	2.5	0.003
FeLimited	PAO1WT	5	8	2.5	0.002
FeLimited	PAO1WT	5	9	2.5	0
FeLimited	PAO1WT	5	10	2.5	0
FeLimited	PAO1WT	5	11	2.5	0.001
FeLimited	PAO1WT	5	12	2.5	0.001
FeLimited	PAO1WT	10	1	2.5	0.001
FeLimited	PAO1WT	10	2	2.5	0
FeLimited	PAO1WT	10	3	2.5	0.001
FeLimited	PAO1WT	10	4	2.5	0.001
FeLimited	PAO1WT	10	5	2.5	0.001
FeLimited	PAO1WT	10	6	2.5	0.002
FeLimited	PAO1WT	10	7	2.5	0.002
FeLimited	PAO1WT	10	8	2.5	0.003
FeLimited	PAO1WT	10	9	2.5	0
FeLimited	PAO1WT	10	10	2.5	0
FeLimited	PAO1WT	10	11	2.5	0.001
FeLimited	PAO1WT	10	12	2.5	0.001
FeLimited	PAO1WT	20	1	2.5	0.001
FeLimited	PAO1WT	20	2	2.5	0
FeLimited	PAO1WT	20	3	2.5	0
FeLimited	PAO1WT	20	4	2.5	0.001
FeLimited	PAO1WT	20	5	2.5	0.001
FeLimited	PAO1WT	20	6	2.5	0
FeLimited	PAO1WT	20	7	2.5	0.001
FeLimited	PAO1WT	20	8	2.5	0.003
FeLimited	PAO1WT	20	9	2.5	0.001
FeLimited	PAO1WT	20	10	2.5	0
FeLimited	PAO1WT	20	11	2.5	0.001
FeLimited	PAO1WT	20	12	2.5	0.001
FeLimited	PAO1WT	50	1	2.5	0.001
FeLimited	PAO1WT	50	2	2.5	0
FeLimited	PAO1WT	50	3	2.5	0
FeLimited	PAO1WT	50	4	2.5	0.001
FeLimited	PAO1WT	50	5	2.5	0
FeLimited	PAO1WT	50	6	2.5	0.001
FeLimited	PAO1WT	50	7	2.5	0
FeLimited	PAO1WT	50	8	2.5	0
FeLimited	PAO1WT	50	9	2.5	0.001
FeLimited	PAO1WT	50	10	2.5	0
FeLimited	PAO1WT	50	11	2.5	0
FeLimited	PAO1WT	50	12	2.5	0.001
FeLimited	PAO1WT	100	1	2.5	0
FeLimited	PAO1WT	100	2	2.5	0
FeLimited	PAO1WT	100	3	2.5	0
FeLimited	PAO1WT	100	4	2.5	0
FeLimited	PAO1WT	100	5	2.5	0
FeLimited	PAO1WT	100	6	2.5	0.001
FeLimited	PAO1WT	100	7	2.5	0.001
FeLimited	PAO1WT	100	8	2.5	0
FeLimited	PAO1WT	100	9	2.5	0
FeLimited	PAO1WT	100	10	2.5	0
FeLimited	PAO1WT	100	11	2.5	0.001
FeLimited	PAO1WT	100	12	2.5	0
FeLimited	PAO1WT	200	1	2.5	0
FeLimited	PAO1WT	200	2	2.5	0
FeLimited	PAO1WT	200	3	2.5	0
FeLimited	PAO1WT	200	4	2.5	0
FeLimited	PAO1WT	200	5	2.5	0.001
FeLimited	PAO1WT	200	6	2.5	0.001
FeLimited	PAO1WT	200	7	2.5	0.001
FeLimited	PAO1WT	200	8	2.5	0
FeLimited	PAO1WT	200	9	2.5	0
FeLimited	PAO1WT	200	10	2.5	0
FeLimited	PAO1WT	200	11	2.5	0.001
FeLimited	PAO1WT	200	12	2.5	0.001
FeLimited	PAO1WT	0	1	3	0.001
FeLimited	PAO1WT	0	2	3	0.001
FeLimited	PAO1WT	0	3	3	0.001
FeLimited	PAO1WT	0	4	3	0.001
FeLimited	PAO1WT	0	5	3	0.001
FeLimited	PAO1WT	0	6	3	0.002
FeLimited	PAO1WT	0	7	3	0.002
FeLimited	PAO1WT	0	8	3	0.002
FeLimited	PAO1WT	0	9	3	0.003
FeLimited	PAO1WT	0	10	3	0.001
FeLimited	PAO1WT	0	11	3	0.001
FeLimited	PAO1WT	0	12	3	0.001
FeLimited	PAO1WT	2	1	3	0.001
FeLimited	PAO1WT	2	2	3	0.002
FeLimited	PAO1WT	2	3	3	0.001
FeLimited	PAO1WT	2	4	3	0.001
FeLimited	PAO1WT	2	5	3	0.003
FeLimited	PAO1WT	2	6	3	0.003
FeLimited	PAO1WT	2	7	3	0.002
FeLimited	PAO1WT	2	8	3	0.003
FeLimited	PAO1WT	2	9	3	0.002
FeLimited	PAO1WT	2	10	3	0.001
FeLimited	PAO1WT	2	11	3	0.001
FeLimited	PAO1WT	2	12	3	0.001
FeLimited	PAO1WT	5	1	3	0.001
FeLimited	PAO1WT	5	2	3	0.001
FeLimited	PAO1WT	5	3	3	0.001
FeLimited	PAO1WT	5	4	3	0.002
FeLimited	PAO1WT	5	5	3	0.002
FeLimited	PAO1WT	5	6	3	0.002
FeLimited	PAO1WT	5	7	3	0.003
FeLimited	PAO1WT	5	8	3	0.003
FeLimited	PAO1WT	5	9	3	0.001
FeLimited	PAO1WT	5	10	3	0.001
FeLimited	PAO1WT	5	11	3	0.001
FeLimited	PAO1WT	5	12	3	0.001
FeLimited	PAO1WT	10	1	3	0.001
FeLimited	PAO1WT	10	2	3	0
FeLimited	PAO1WT	10	3	3	0.001
FeLimited	PAO1WT	10	4	3	0.001
FeLimited	PAO1WT	10	5	3	0.001
FeLimited	PAO1WT	10	6	3	0.002
FeLimited	PAO1WT	10	7	3	0.002
FeLimited	PAO1WT	10	8	3	0.003
FeLimited	PAO1WT	10	9	3	0.001
FeLimited	PAO1WT	10	10	3	0
FeLimited	PAO1WT	10	11	3	0.001
FeLimited	PAO1WT	10	12	3	0.001
FeLimited	PAO1WT	20	1	3	0.001
FeLimited	PAO1WT	20	2	3	0
FeLimited	PAO1WT	20	3	3	0
FeLimited	PAO1WT	20	4	3	0.001
FeLimited	PAO1WT	20	5	3	0.001
FeLimited	PAO1WT	20	6	3	0
FeLimited	PAO1WT	20	7	3	0.001
FeLimited	PAO1WT	20	8	3	0.003
FeLimited	PAO1WT	20	9	3	0.001
FeLimited	PAO1WT	20	10	3	0.001
FeLimited	PAO1WT	20	11	3	0.001
FeLimited	PAO1WT	20	12	3	0.001
FeLimited	PAO1WT	50	1	3	0.001
FeLimited	PAO1WT	50	2	3	0
FeLimited	PAO1WT	50	3	3	0
FeLimited	PAO1WT	50	4	3	0.001
FeLimited	PAO1WT	50	5	3	0
FeLimited	PAO1WT	50	6	3	0.001
FeLimited	PAO1WT	50	7	3	0
FeLimited	PAO1WT	50	8	3	0
FeLimited	PAO1WT	50	9	3	0.001
FeLimited	PAO1WT	50	10	3	0
FeLimited	PAO1WT	50	11	3	0
FeLimited	PAO1WT	50	12	3	0.001
FeLimited	PAO1WT	100	1	3	0
FeLimited	PAO1WT	100	2	3	0
FeLimited	PAO1WT	100	3	3	0
FeLimited	PAO1WT	100	4	3	0
FeLimited	PAO1WT	100	5	3	0
FeLimited	PAO1WT	100	6	3	0.001
FeLimited	PAO1WT	100	7	3	0.001
FeLimited	PAO1WT	100	8	3	0
FeLimited	PAO1WT	100	9	3	0
FeLimited	PAO1WT	100	10	3	0
FeLimited	PAO1WT	100	11	3	0
FeLimited	PAO1WT	100	12	3	0
FeLimited	PAO1WT	200	1	3	0
FeLimited	PAO1WT	200	2	3	0
FeLimited	PAO1WT	200	3	3	0
FeLimited	PAO1WT	200	4	3	0
FeLimited	PAO1WT	200	5	3	0.001
FeLimited	PAO1WT	200	6	3	0.001
FeLimited	PAO1WT	200	7	3	0.001
FeLimited	PAO1WT	200	8	3	0
FeLimited	PAO1WT	200	9	3	0.001
FeLimited	PAO1WT	200	10	3	0
FeLimited	PAO1WT	200	11	3	0.001
FeLimited	PAO1WT	200	12	3	0.001
FeLimited	PAO1WT	0	1	3.5	0.002
FeLimited	PAO1WT	0	2	3.5	0.002
FeLimited	PAO1WT	0	3	3.5	0.002
FeLimited	PAO1WT	0	4	3.5	0.002
FeLimited	PAO1WT	0	5	3.5	0.002
FeLimited	PAO1WT	0	6	3.5	0.003
FeLimited	PAO1WT	0	7	3.5	0.003
FeLimited	PAO1WT	0	8	3.5	0.002
FeLimited	PAO1WT	0	9	3.5	0.004
FeLimited	PAO1WT	0	10	3.5	0.002
FeLimited	PAO1WT	0	11	3.5	0.002
FeLimited	PAO1WT	0	12	3.5	0.002
FeLimited	PAO1WT	2	1	3.5	0.002
FeLimited	PAO1WT	2	2	3.5	0.003
FeLimited	PAO1WT	2	3	3.5	0.001
FeLimited	PAO1WT	2	4	3.5	0.002
FeLimited	PAO1WT	2	5	3.5	0.003
FeLimited	PAO1WT	2	6	3.5	0.003
FeLimited	PAO1WT	2	7	3.5	0.002
FeLimited	PAO1WT	2	8	3.5	0.003
FeLimited	PAO1WT	2	9	3.5	0.002
FeLimited	PAO1WT	2	10	3.5	0.002
FeLimited	PAO1WT	2	11	3.5	0.001
FeLimited	PAO1WT	2	12	3.5	0.002
FeLimited	PAO1WT	5	1	3.5	0.002
FeLimited	PAO1WT	5	2	3.5	0.001
FeLimited	PAO1WT	5	3	3.5	0.001
FeLimited	PAO1WT	5	4	3.5	0.002
FeLimited	PAO1WT	5	5	3.5	0.002
FeLimited	PAO1WT	5	6	3.5	0.003
FeLimited	PAO1WT	5	7	3.5	0.003
FeLimited	PAO1WT	5	8	3.5	0.003
FeLimited	PAO1WT	5	9	3.5	0.001
FeLimited	PAO1WT	5	10	3.5	0.001
FeLimited	PAO1WT	5	11	3.5	0.001
FeLimited	PAO1WT	5	12	3.5	0.001
FeLimited	PAO1WT	10	1	3.5	0.001
FeLimited	PAO1WT	10	2	3.5	0
FeLimited	PAO1WT	10	3	3.5	0.001
FeLimited	PAO1WT	10	4	3.5	0
FeLimited	PAO1WT	10	5	3.5	0.001
FeLimited	PAO1WT	10	6	3.5	0.002
FeLimited	PAO1WT	10	7	3.5	0.003
FeLimited	PAO1WT	10	8	3.5	0.004
FeLimited	PAO1WT	10	9	3.5	0.001
FeLimited	PAO1WT	10	10	3.5	0.001
FeLimited	PAO1WT	10	11	3.5	0.001
FeLimited	PAO1WT	10	12	3.5	0.001
FeLimited	PAO1WT	20	1	3.5	0.001
FeLimited	PAO1WT	20	2	3.5	0
FeLimited	PAO1WT	20	3	3.5	0
FeLimited	PAO1WT	20	4	3.5	0.001
FeLimited	PAO1WT	20	5	3.5	0.001
FeLimited	PAO1WT	20	6	3.5	0
FeLimited	PAO1WT	20	7	3.5	0.001
FeLimited	PAO1WT	20	8	3.5	0.003
FeLimited	PAO1WT	20	9	3.5	0.001
FeLimited	PAO1WT	20	10	3.5	0.001
FeLimited	PAO1WT	20	11	3.5	0.002
FeLimited	PAO1WT	20	12	3.5	0.001
FeLimited	PAO1WT	50	1	3.5	0.001
FeLimited	PAO1WT	50	2	3.5	0
FeLimited	PAO1WT	50	3	3.5	0
FeLimited	PAO1WT	50	4	3.5	0.001
FeLimited	PAO1WT	50	5	3.5	0.001
FeLimited	PAO1WT	50	6	3.5	0.001
FeLimited	PAO1WT	50	7	3.5	0
FeLimited	PAO1WT	50	8	3.5	0
FeLimited	PAO1WT	50	9	3.5	0.001
FeLimited	PAO1WT	50	10	3.5	0
FeLimited	PAO1WT	50	11	3.5	0
FeLimited	PAO1WT	50	12	3.5	0.002
FeLimited	PAO1WT	100	1	3.5	0
FeLimited	PAO1WT	100	2	3.5	0.001
FeLimited	PAO1WT	100	3	3.5	0
FeLimited	PAO1WT	100	4	3.5	0
FeLimited	PAO1WT	100	5	3.5	0
FeLimited	PAO1WT	100	6	3.5	0.001
FeLimited	PAO1WT	100	7	3.5	0.001
FeLimited	PAO1WT	100	8	3.5	0
FeLimited	PAO1WT	100	9	3.5	0
FeLimited	PAO1WT	100	10	3.5	0
FeLimited	PAO1WT	100	11	3.5	0.001
FeLimited	PAO1WT	100	12	3.5	0.001
FeLimited	PAO1WT	200	1	3.5	0
FeLimited	PAO1WT	200	2	3.5	0
FeLimited	PAO1WT	200	3	3.5	0
FeLimited	PAO1WT	200	4	3.5	0
FeLimited	PAO1WT	200	5	3.5	0.001
FeLimited	PAO1WT	200	6	3.5	0.001
FeLimited	PAO1WT	200	7	3.5	0.001
FeLimited	PAO1WT	200	8	3.5	0
FeLimited	PAO1WT	200	9	3.5	0.001
FeLimited	PAO1WT	200	10	3.5	0
FeLimited	PAO1WT	200	11	3.5	0.001
FeLimited	PAO1WT	200	12	3.5	0.001
FeLimited	PAO1WT	0	1	4	0.004
FeLimited	PAO1WT	0	2	4	0.004
FeLimited	PAO1WT	0	3	4	0.004
FeLimited	PAO1WT	0	4	4	0.003
FeLimited	PAO1WT	0	5	4	0.003
FeLimited	PAO1WT	0	6	4	0.005
FeLimited	PAO1WT	0	7	4	0.004
FeLimited	PAO1WT	0	8	4	0.003
FeLimited	PAO1WT	0	9	4	0.005
FeLimited	PAO1WT	0	10	4	0.003
FeLimited	PAO1WT	0	11	4	0.002
FeLimited	PAO1WT	0	12	4	0.003
FeLimited	PAO1WT	2	1	4	0.003
FeLimited	PAO1WT	2	2	4	0.004
FeLimited	PAO1WT	2	3	4	0.002
FeLimited	PAO1WT	2	4	4	0.003
FeLimited	PAO1WT	2	5	4	0.003
FeLimited	PAO1WT	2	6	4	0.004
FeLimited	PAO1WT	2	7	4	0.003
FeLimited	PAO1WT	2	8	4	0.004
FeLimited	PAO1WT	2	9	4	0.003
FeLimited	PAO1WT	2	10	4	0.002
FeLimited	PAO1WT	2	11	4	0.002
FeLimited	PAO1WT	2	12	4	0.003
FeLimited	PAO1WT	5	1	4	0.003
FeLimited	PAO1WT	5	2	4	0.002
FeLimited	PAO1WT	5	3	4	0.002
FeLimited	PAO1WT	5	4	4	0.003
FeLimited	PAO1WT	5	5	4	0.003
FeLimited	PAO1WT	5	6	4	0.004
FeLimited	PAO1WT	5	7	4	0.004
FeLimited	PAO1WT	5	8	4	0.004
FeLimited	PAO1WT	5	9	4	0.002
FeLimited	PAO1WT	5	10	4	0.002
FeLimited	PAO1WT	5	11	4	0.002
FeLimited	PAO1WT	5	12	4	0.001
FeLimited	PAO1WT	10	1	4	0.001
FeLimited	PAO1WT	10	2	4	0
FeLimited	PAO1WT	10	3	4	0.001
FeLimited	PAO1WT	10	4	4	0.001
FeLimited	PAO1WT	10	5	4	0.002
FeLimited	PAO1WT	10	6	4	0.003
FeLimited	PAO1WT	10	7	4	0.003
FeLimited	PAO1WT	10	8	4	0.004
FeLimited	PAO1WT	10	9	4	0.001
FeLimited	PAO1WT	10	10	4	0.001
FeLimited	PAO1WT	10	11	4	0.002
FeLimited	PAO1WT	10	12	4	0.002
FeLimited	PAO1WT	20	1	4	0.001
FeLimited	PAO1WT	20	2	4	0
FeLimited	PAO1WT	20	3	4	0
FeLimited	PAO1WT	20	4	4	0.002
FeLimited	PAO1WT	20	5	4	0.001
FeLimited	PAO1WT	20	6	4	0.001
FeLimited	PAO1WT	20	7	4	0.001
FeLimited	PAO1WT	20	8	4	0.004
FeLimited	PAO1WT	20	9	4	0.001
FeLimited	PAO1WT	20	10	4	0.001
FeLimited	PAO1WT	20	11	4	0.002
FeLimited	PAO1WT	20	12	4	0.002
FeLimited	PAO1WT	50	1	4	0.001
FeLimited	PAO1WT	50	2	4	0
FeLimited	PAO1WT	50	3	4	0
FeLimited	PAO1WT	50	4	4	0.001
FeLimited	PAO1WT	50	5	4	0.001
FeLimited	PAO1WT	50	6	4	0.001
FeLimited	PAO1WT	50	7	4	0.001
FeLimited	PAO1WT	50	8	4	0
FeLimited	PAO1WT	50	9	4	0.001
FeLimited	PAO1WT	50	10	4	0.001
FeLimited	PAO1WT	50	11	4	0.001
FeLimited	PAO1WT	50	12	4	0.002
FeLimited	PAO1WT	100	1	4	0
FeLimited	PAO1WT	100	2	4	0
FeLimited	PAO1WT	100	3	4	0
FeLimited	PAO1WT	100	4	4	0
FeLimited	PAO1WT	100	5	4	0.001
FeLimited	PAO1WT	100	6	4	0.001
FeLimited	PAO1WT	100	7	4	0.001
FeLimited	PAO1WT	100	8	4	0.001
FeLimited	PAO1WT	100	9	4	0.001
FeLimited	PAO1WT	100	10	4	0
FeLimited	PAO1WT	100	11	4	0.001
FeLimited	PAO1WT	100	12	4	0.001
FeLimited	PAO1WT	200	1	4	0
FeLimited	PAO1WT	200	2	4	0
FeLimited	PAO1WT	200	3	4	0
FeLimited	PAO1WT	200	4	4	0
FeLimited	PAO1WT	200	5	4	0.001
FeLimited	PAO1WT	200	6	4	0.001
FeLimited	PAO1WT	200	7	4	0.001
FeLimited	PAO1WT	200	8	4	0
FeLimited	PAO1WT	200	9	4	0.001
FeLimited	PAO1WT	200	10	4	0.001
FeLimited	PAO1WT	200	11	4	0.001
FeLimited	PAO1WT	200	12	4	0.001
FeLimited	PAO1WT	0	1	4.5	0.007
FeLimited	PAO1WT	0	2	4.5	0.007
FeLimited	PAO1WT	0	3	4.5	0.007
FeLimited	PAO1WT	0	4	4.5	0.006
FeLimited	PAO1WT	0	5	4.5	0.006
FeLimited	PAO1WT	0	6	4.5	0.007
FeLimited	PAO1WT	0	7	4.5	0.005
FeLimited	PAO1WT	0	8	4.5	0.005
FeLimited	PAO1WT	0	9	4.5	0.006
FeLimited	PAO1WT	0	10	4.5	0.004
FeLimited	PAO1WT	0	11	4.5	0.004
FeLimited	PAO1WT	0	12	4.5	0.005
FeLimited	PAO1WT	2	1	4.5	0.005
FeLimited	PAO1WT	2	2	4.5	0.006
FeLimited	PAO1WT	2	3	4.5	0.004
FeLimited	PAO1WT	2	4	4.5	0.004
FeLimited	PAO1WT	2	5	4.5	0.004
FeLimited	PAO1WT	2	6	4.5	0.005
FeLimited	PAO1WT	2	7	4.5	0.005
FeLimited	PAO1WT	2	8	4.5	0.006
FeLimited	PAO1WT	2	9	4.5	0.004
FeLimited	PAO1WT	2	10	4.5	0.003
FeLimited	PAO1WT	2	11	4.5	0.003
FeLimited	PAO1WT	2	12	4.5	0.004
FeLimited	PAO1WT	5	1	4.5	0.004
FeLimited	PAO1WT	5	2	4.5	0.003
FeLimited	PAO1WT	5	3	4.5	0.003
FeLimited	PAO1WT	5	4	4.5	0.004
FeLimited	PAO1WT	5	5	4.5	0.004
FeLimited	PAO1WT	5	6	4.5	0.005
FeLimited	PAO1WT	5	7	4.5	0.005
FeLimited	PAO1WT	5	8	4.5	0.005
FeLimited	PAO1WT	5	9	4.5	0.002
FeLimited	PAO1WT	5	10	4.5	0.002
FeLimited	PAO1WT	5	11	4.5	0.003
FeLimited	PAO1WT	5	12	4.5	0.002
FeLimited	PAO1WT	10	1	4.5	0.002
FeLimited	PAO1WT	10	2	4.5	0.001
FeLimited	PAO1WT	10	3	4.5	0.002
FeLimited	PAO1WT	10	4	4.5	0.001
FeLimited	PAO1WT	10	5	4.5	0.003
FeLimited	PAO1WT	10	6	4.5	0.003
FeLimited	PAO1WT	10	7	4.5	0.004
FeLimited	PAO1WT	10	8	4.5	0.005
FeLimited	PAO1WT	10	9	4.5	0.002
FeLimited	PAO1WT	10	10	4.5	0.001
FeLimited	PAO1WT	10	11	4.5	0.002
FeLimited	PAO1WT	10	12	4.5	0.002
FeLimited	PAO1WT	20	1	4.5	0.002
FeLimited	PAO1WT	20	2	4.5	0
FeLimited	PAO1WT	20	3	4.5	0.001
FeLimited	PAO1WT	20	4	4.5	0.002
FeLimited	PAO1WT	20	5	4.5	0.002
FeLimited	PAO1WT	20	6	4.5	0.001
FeLimited	PAO1WT	20	7	4.5	0.001
FeLimited	PAO1WT	20	8	4.5	0.004
FeLimited	PAO1WT	20	9	4.5	0.002
FeLimited	PAO1WT	20	10	4.5	0.002
FeLimited	PAO1WT	20	11	4.5	0.002
FeLimited	PAO1WT	20	12	4.5	0.002
FeLimited	PAO1WT	50	1	4.5	0.001
FeLimited	PAO1WT	50	2	4.5	0
FeLimited	PAO1WT	50	3	4.5	0.001
FeLimited	PAO1WT	50	4	4.5	0.001
FeLimited	PAO1WT	50	5	4.5	0.001
FeLimited	PAO1WT	50	6	4.5	0.001
FeLimited	PAO1WT	50	7	4.5	0.001
FeLimited	PAO1WT	50	8	4.5	0
FeLimited	PAO1WT	50	9	4.5	0.001
FeLimited	PAO1WT	50	10	4.5	0.001
FeLimited	PAO1WT	50	11	4.5	0.001
FeLimited	PAO1WT	50	12	4.5	0.002
FeLimited	PAO1WT	100	1	4.5	0
FeLimited	PAO1WT	100	2	4.5	0.001
FeLimited	PAO1WT	100	3	4.5	0
FeLimited	PAO1WT	100	4	4.5	0
FeLimited	PAO1WT	100	5	4.5	0.001
FeLimited	PAO1WT	100	6	4.5	0.001
FeLimited	PAO1WT	100	7	4.5	0.001
FeLimited	PAO1WT	100	8	4.5	0.001
FeLimited	PAO1WT	100	9	4.5	0.001
FeLimited	PAO1WT	100	10	4.5	0.001
FeLimited	PAO1WT	100	11	4.5	0.001
FeLimited	PAO1WT	100	12	4.5	0.001
FeLimited	PAO1WT	200	1	4.5	0
FeLimited	PAO1WT	200	2	4.5	0
FeLimited	PAO1WT	200	3	4.5	0
FeLimited	PAO1WT	200	4	4.5	0
FeLimited	PAO1WT	200	5	4.5	0.001
FeLimited	PAO1WT	200	6	4.5	0.001
FeLimited	PAO1WT	200	7	4.5	0.001
FeLimited	PAO1WT	200	8	4.5	0.001
FeLimited	PAO1WT	200	9	4.5	0.001
FeLimited	PAO1WT	200	10	4.5	0.001
FeLimited	PAO1WT	200	11	4.5	0.001
FeLimited	PAO1WT	200	12	4.5	0.001
FeLimited	PAO1WT	0	1	5	0.012
FeLimited	PAO1WT	0	2	5	0.012
FeLimited	PAO1WT	0	3	5	0.011
FeLimited	PAO1WT	0	4	5	0.01
FeLimited	PAO1WT	0	5	5	0.01
FeLimited	PAO1WT	0	6	5	0.012
FeLimited	PAO1WT	0	7	5	0.008
FeLimited	PAO1WT	0	8	5	0.007
FeLimited	PAO1WT	0	9	5	0.009
FeLimited	PAO1WT	0	10	5	0.006
FeLimited	PAO1WT	0	11	5	0.007
FeLimited	PAO1WT	0	12	5	0.007
FeLimited	PAO1WT	2	1	5	0.008
FeLimited	PAO1WT	2	2	5	0.008
FeLimited	PAO1WT	2	3	5	0.006
FeLimited	PAO1WT	2	4	5	0.006
FeLimited	PAO1WT	2	5	5	0.006
FeLimited	PAO1WT	2	6	5	0.006
FeLimited	PAO1WT	2	7	5	0.007
FeLimited	PAO1WT	2	8	5	0.008
FeLimited	PAO1WT	2	9	5	0.006
FeLimited	PAO1WT	2	10	5	0.005
FeLimited	PAO1WT	2	11	5	0.004
FeLimited	PAO1WT	2	12	5	0.007
FeLimited	PAO1WT	5	1	5	0.005
FeLimited	PAO1WT	5	2	5	0.005
FeLimited	PAO1WT	5	3	5	0.004
FeLimited	PAO1WT	5	4	5	0.005
FeLimited	PAO1WT	5	5	5	0.005
FeLimited	PAO1WT	5	6	5	0.006
FeLimited	PAO1WT	5	7	5	0.006
FeLimited	PAO1WT	5	8	5	0.006
FeLimited	PAO1WT	5	9	5	0.004
FeLimited	PAO1WT	5	10	5	0.004
FeLimited	PAO1WT	5	11	5	0.004
FeLimited	PAO1WT	5	12	5	0.003
FeLimited	PAO1WT	10	1	5	0.003
FeLimited	PAO1WT	10	2	5	0.001
FeLimited	PAO1WT	10	3	5	0.003
FeLimited	PAO1WT	10	4	5	0.002
FeLimited	PAO1WT	10	5	5	0.004
FeLimited	PAO1WT	10	6	5	0.004
FeLimited	PAO1WT	10	7	5	0.005
FeLimited	PAO1WT	10	8	5	0.006
FeLimited	PAO1WT	10	9	5	0.004
FeLimited	PAO1WT	10	10	5	0.002
FeLimited	PAO1WT	10	11	5	0.003
FeLimited	PAO1WT	10	12	5	0.003
FeLimited	PAO1WT	20	1	5	0.002
FeLimited	PAO1WT	20	2	5	0.001
FeLimited	PAO1WT	20	3	5	0.001
FeLimited	PAO1WT	20	4	5	0.002
FeLimited	PAO1WT	20	5	5	0.003
FeLimited	PAO1WT	20	6	5	0.001
FeLimited	PAO1WT	20	7	5	0.002
FeLimited	PAO1WT	20	8	5	0.004
FeLimited	PAO1WT	20	9	5	0.002
FeLimited	PAO1WT	20	10	5	0.003
FeLimited	PAO1WT	20	11	5	0.003
FeLimited	PAO1WT	20	12	5	0.003
FeLimited	PAO1WT	50	1	5	0.002
FeLimited	PAO1WT	50	2	5	0
FeLimited	PAO1WT	50	3	5	0.001
FeLimited	PAO1WT	50	4	5	0.002
FeLimited	PAO1WT	50	5	5	0.001
FeLimited	PAO1WT	50	6	5	0.002
FeLimited	PAO1WT	50	7	5	0.001
FeLimited	PAO1WT	50	8	5	0.001
FeLimited	PAO1WT	50	9	5	0.001
FeLimited	PAO1WT	50	10	5	0.001
FeLimited	PAO1WT	50	11	5	0.001
FeLimited	PAO1WT	50	12	5	0.003
FeLimited	PAO1WT	100	1	5	0
FeLimited	PAO1WT	100	2	5	0.001
FeLimited	PAO1WT	100	3	5	0
FeLimited	PAO1WT	100	4	5	0
FeLimited	PAO1WT	100	5	5	0.001
FeLimited	PAO1WT	100	6	5	0.001
FeLimited	PAO1WT	100	7	5	0.002
FeLimited	PAO1WT	100	8	5	0.001
FeLimited	PAO1WT	100	9	5	0.001
FeLimited	PAO1WT	100	10	5	0.001
FeLimited	PAO1WT	100	11	5	0.001
FeLimited	PAO1WT	100	12	5	0.001
FeLimited	PAO1WT	200	1	5	0
FeLimited	PAO1WT	200	2	5	0
FeLimited	PAO1WT	200	3	5	0
FeLimited	PAO1WT	200	4	5	0
FeLimited	PAO1WT	200	5	5	0.001
FeLimited	PAO1WT	200	6	5	0.001
FeLimited	PAO1WT	200	7	5	0.001
FeLimited	PAO1WT	200	8	5	0.001
FeLimited	PAO1WT	200	9	5	0.001
FeLimited	PAO1WT	200	10	5	0.001
FeLimited	PAO1WT	200	11	5	0.001
FeLimited	PAO1WT	200	12	5	0.001
FeLimited	PAO1WT	0	1	5.5	0.02
FeLimited	PAO1WT	0	2	5.5	0.02
FeLimited	PAO1WT	0	3	5.5	0.018
FeLimited	PAO1WT	0	4	5.5	0.016
FeLimited	PAO1WT	0	5	5.5	0.016
FeLimited	PAO1WT	0	6	5.5	0.018
FeLimited	PAO1WT	0	7	5.5	0.012
FeLimited	PAO1WT	0	8	5.5	0.01
FeLimited	PAO1WT	0	9	5.5	0.013
FeLimited	PAO1WT	0	10	5.5	0.01
FeLimited	PAO1WT	0	11	5.5	0.01
FeLimited	PAO1WT	0	12	5.5	0.011
FeLimited	PAO1WT	2	1	5.5	0.013
FeLimited	PAO1WT	2	2	5.5	0.011
FeLimited	PAO1WT	2	3	5.5	0.01
FeLimited	PAO1WT	2	4	5.5	0.01
FeLimited	PAO1WT	2	5	5.5	0.008
FeLimited	PAO1WT	2	6	5.5	0.009
FeLimited	PAO1WT	2	7	5.5	0.01
FeLimited	PAO1WT	2	8	5.5	0.011
FeLimited	PAO1WT	2	9	5.5	0.009
FeLimited	PAO1WT	2	10	5.5	0.007
FeLimited	PAO1WT	2	11	5.5	0.006
FeLimited	PAO1WT	2	12	5.5	0.012
FeLimited	PAO1WT	5	1	5.5	0.008
FeLimited	PAO1WT	5	2	5.5	0.008
FeLimited	PAO1WT	5	3	5.5	0.006
FeLimited	PAO1WT	5	4	5.5	0.007
FeLimited	PAO1WT	5	5	5.5	0.007
FeLimited	PAO1WT	5	6	5.5	0.009
FeLimited	PAO1WT	5	7	5.5	0.008
FeLimited	PAO1WT	5	8	5.5	0.007
FeLimited	PAO1WT	5	9	5.5	0.005
FeLimited	PAO1WT	5	10	5.5	0.005
FeLimited	PAO1WT	5	11	5.5	0.006
FeLimited	PAO1WT	5	12	5.5	0.005
FeLimited	PAO1WT	10	1	5.5	0.004
FeLimited	PAO1WT	10	2	5.5	0.002
FeLimited	PAO1WT	10	3	5.5	0.004
FeLimited	PAO1WT	10	4	5.5	0.004
FeLimited	PAO1WT	10	5	5.5	0.005
FeLimited	PAO1WT	10	6	5.5	0.005
FeLimited	PAO1WT	10	7	5.5	0.006
FeLimited	PAO1WT	10	8	5.5	0.008
FeLimited	PAO1WT	10	9	5.5	0.005
FeLimited	PAO1WT	10	10	5.5	0.003
FeLimited	PAO1WT	10	11	5.5	0.004
FeLimited	PAO1WT	10	12	5.5	0.004
FeLimited	PAO1WT	20	1	5.5	0.003
FeLimited	PAO1WT	20	2	5.5	0.001
FeLimited	PAO1WT	20	3	5.5	0.002
FeLimited	PAO1WT	20	4	5.5	0.003
FeLimited	PAO1WT	20	5	5.5	0.003
FeLimited	PAO1WT	20	6	5.5	0.002
FeLimited	PAO1WT	20	7	5.5	0.002
FeLimited	PAO1WT	20	8	5.5	0.005
FeLimited	PAO1WT	20	9	5.5	0.003
FeLimited	PAO1WT	20	10	5.5	0.004
FeLimited	PAO1WT	20	11	5.5	0.004
FeLimited	PAO1WT	20	12	5.5	0.003
FeLimited	PAO1WT	50	1	5.5	0.002
FeLimited	PAO1WT	50	2	5.5	0.001
FeLimited	PAO1WT	50	3	5.5	0.001
FeLimited	PAO1WT	50	4	5.5	0.002
FeLimited	PAO1WT	50	5	5.5	0.002
FeLimited	PAO1WT	50	6	5.5	0.002
FeLimited	PAO1WT	50	7	5.5	0.002
FeLimited	PAO1WT	50	8	5.5	0.001
FeLimited	PAO1WT	50	9	5.5	0.001
FeLimited	PAO1WT	50	10	5.5	0.001
FeLimited	PAO1WT	50	11	5.5	0.002
FeLimited	PAO1WT	50	12	5.5	0.003
FeLimited	PAO1WT	100	1	5.5	0.001
FeLimited	PAO1WT	100	2	5.5	0.001
FeLimited	PAO1WT	100	3	5.5	0
FeLimited	PAO1WT	100	4	5.5	0
FeLimited	PAO1WT	100	5	5.5	0.001
FeLimited	PAO1WT	100	6	5.5	0.001
FeLimited	PAO1WT	100	7	5.5	0.002
FeLimited	PAO1WT	100	8	5.5	0.001
FeLimited	PAO1WT	100	9	5.5	0.001
FeLimited	PAO1WT	100	10	5.5	0.001
FeLimited	PAO1WT	100	11	5.5	0.001
FeLimited	PAO1WT	100	12	5.5	0.001
FeLimited	PAO1WT	200	1	5.5	0
FeLimited	PAO1WT	200	2	5.5	0
FeLimited	PAO1WT	200	3	5.5	0
FeLimited	PAO1WT	200	4	5.5	0
FeLimited	PAO1WT	200	5	5.5	0.002
FeLimited	PAO1WT	200	6	5.5	0.001
FeLimited	PAO1WT	200	7	5.5	0.002
FeLimited	PAO1WT	200	8	5.5	0.001
FeLimited	PAO1WT	200	9	5.5	0.001
FeLimited	PAO1WT	200	10	5.5	0.001
FeLimited	PAO1WT	200	11	5.5	0.001
FeLimited	PAO1WT	200	12	5.5	0.001
FeLimited	PAO1WT	0	1	6	0.028
FeLimited	PAO1WT	0	2	6	0.027
FeLimited	PAO1WT	0	3	6	0.027
FeLimited	PAO1WT	0	4	6	0.024
FeLimited	PAO1WT	0	5	6	0.024
FeLimited	PAO1WT	0	6	6	0.028
FeLimited	PAO1WT	0	7	6	0.018
FeLimited	PAO1WT	0	8	6	0.016
FeLimited	PAO1WT	0	9	6	0.019
FeLimited	PAO1WT	0	10	6	0.015
FeLimited	PAO1WT	0	11	6	0.017
FeLimited	PAO1WT	0	12	6	0.017
FeLimited	PAO1WT	2	1	6	0.02
FeLimited	PAO1WT	2	2	6	0.017
FeLimited	PAO1WT	2	3	6	0.016
FeLimited	PAO1WT	2	4	6	0.014
FeLimited	PAO1WT	2	5	6	0.011
FeLimited	PAO1WT	2	6	6	0.012
FeLimited	PAO1WT	2	7	6	0.015
FeLimited	PAO1WT	2	8	6	0.016
FeLimited	PAO1WT	2	9	6	0.014
FeLimited	PAO1WT	2	10	6	0.01
FeLimited	PAO1WT	2	11	6	0.009
FeLimited	PAO1WT	2	12	6	0.022
FeLimited	PAO1WT	5	1	6	0.011
FeLimited	PAO1WT	5	2	6	0.011
FeLimited	PAO1WT	5	3	6	0.009
FeLimited	PAO1WT	5	4	6	0.01
FeLimited	PAO1WT	5	5	6	0.009
FeLimited	PAO1WT	5	6	6	0.012
FeLimited	PAO1WT	5	7	6	0.01
FeLimited	PAO1WT	5	8	6	0.009
FeLimited	PAO1WT	5	9	6	0.008
FeLimited	PAO1WT	5	10	6	0.008
FeLimited	PAO1WT	5	11	6	0.008
FeLimited	PAO1WT	5	12	6	0.007
FeLimited	PAO1WT	10	1	6	0.006
FeLimited	PAO1WT	10	2	6	0.004
FeLimited	PAO1WT	10	3	6	0.006
FeLimited	PAO1WT	10	4	6	0.005
FeLimited	PAO1WT	10	5	6	0.006
FeLimited	PAO1WT	10	6	6	0.007
FeLimited	PAO1WT	10	7	6	0.008
FeLimited	PAO1WT	10	8	6	0.01
FeLimited	PAO1WT	10	9	6	0.008
FeLimited	PAO1WT	10	10	6	0.005
FeLimited	PAO1WT	10	11	6	0.006
FeLimited	PAO1WT	10	12	6	0.006
FeLimited	PAO1WT	20	1	6	0.003
FeLimited	PAO1WT	20	2	6	0.002
FeLimited	PAO1WT	20	3	6	0.003
FeLimited	PAO1WT	20	4	6	0.004
FeLimited	PAO1WT	20	5	6	0.005
FeLimited	PAO1WT	20	6	6	0.003
FeLimited	PAO1WT	20	7	6	0.003
FeLimited	PAO1WT	20	8	6	0.006
FeLimited	PAO1WT	20	9	6	0.004
FeLimited	PAO1WT	20	10	6	0.005
FeLimited	PAO1WT	20	11	6	0.005
FeLimited	PAO1WT	20	12	6	0.004
FeLimited	PAO1WT	50	1	6	0.002
FeLimited	PAO1WT	50	2	6	0.001
FeLimited	PAO1WT	50	3	6	0.002
FeLimited	PAO1WT	50	4	6	0.002
FeLimited	PAO1WT	50	5	6	0.002
FeLimited	PAO1WT	50	6	6	0.002
FeLimited	PAO1WT	50	7	6	0.002
FeLimited	PAO1WT	50	8	6	0.001
FeLimited	PAO1WT	50	9	6	0.002
FeLimited	PAO1WT	50	10	6	0.002
FeLimited	PAO1WT	50	11	6	0.002
FeLimited	PAO1WT	50	12	6	0.004
FeLimited	PAO1WT	100	1	6	0
FeLimited	PAO1WT	100	2	6	0.001
FeLimited	PAO1WT	100	3	6	0.001
FeLimited	PAO1WT	100	4	6	0.001
FeLimited	PAO1WT	100	5	6	0.001
FeLimited	PAO1WT	100	6	6	0.001
FeLimited	PAO1WT	100	7	6	0.002
FeLimited	PAO1WT	100	8	6	0.002
FeLimited	PAO1WT	100	9	6	0.001
FeLimited	PAO1WT	100	10	6	0.001
FeLimited	PAO1WT	100	11	6	0.001
FeLimited	PAO1WT	100	12	6	0.001
FeLimited	PAO1WT	200	1	6	0
FeLimited	PAO1WT	200	2	6	0
FeLimited	PAO1WT	200	3	6	0
FeLimited	PAO1WT	200	4	6	0
FeLimited	PAO1WT	200	5	6	0.002
FeLimited	PAO1WT	200	6	6	0.001
FeLimited	PAO1WT	200	7	6	0.002
FeLimited	PAO1WT	200	8	6	0.001
FeLimited	PAO1WT	200	9	6	0.001
FeLimited	PAO1WT	200	10	6	0.001
FeLimited	PAO1WT	200	11	6	0.001
FeLimited	PAO1WT	200	12	6	0.001
FeLimited	PAO1WT	0	1	6.5	0.035
FeLimited	PAO1WT	0	2	6.5	0.034
FeLimited	PAO1WT	0	3	6.5	0.035
FeLimited	PAO1WT	0	4	6.5	0.031
FeLimited	PAO1WT	0	5	6.5	0.032
FeLimited	PAO1WT	0	6	6.5	0.036
FeLimited	PAO1WT	0	7	6.5	0.026
FeLimited	PAO1WT	0	8	6.5	0.024
FeLimited	PAO1WT	0	9	6.5	0.027
FeLimited	PAO1WT	0	10	6.5	0.022
FeLimited	PAO1WT	0	11	6.5	0.024
FeLimited	PAO1WT	0	12	6.5	0.023
FeLimited	PAO1WT	2	1	6.5	0.027
FeLimited	PAO1WT	2	2	6.5	0.023
FeLimited	PAO1WT	2	3	6.5	0.022
FeLimited	PAO1WT	2	4	6.5	0.021
FeLimited	PAO1WT	2	5	6.5	0.016
FeLimited	PAO1WT	2	6	6.5	0.017
FeLimited	PAO1WT	2	7	6.5	0.022
FeLimited	PAO1WT	2	8	6.5	0.023
FeLimited	PAO1WT	2	9	6.5	0.02
FeLimited	PAO1WT	2	10	6.5	0.015
FeLimited	PAO1WT	2	11	6.5	0.014
FeLimited	PAO1WT	2	12	6.5	0.032
FeLimited	PAO1WT	5	1	6.5	0.016
FeLimited	PAO1WT	5	2	6.5	0.017
FeLimited	PAO1WT	5	3	6.5	0.013
FeLimited	PAO1WT	5	4	6.5	0.013
FeLimited	PAO1WT	5	5	6.5	0.013
FeLimited	PAO1WT	5	6	6.5	0.016
FeLimited	PAO1WT	5	7	6.5	0.013
FeLimited	PAO1WT	5	8	6.5	0.012
FeLimited	PAO1WT	5	9	6.5	0.011
FeLimited	PAO1WT	5	10	6.5	0.011
FeLimited	PAO1WT	5	11	6.5	0.011
FeLimited	PAO1WT	5	12	6.5	0.01
FeLimited	PAO1WT	10	1	6.5	0.009
FeLimited	PAO1WT	10	2	6.5	0.006
FeLimited	PAO1WT	10	3	6.5	0.008
FeLimited	PAO1WT	10	4	6.5	0.008
FeLimited	PAO1WT	10	5	6.5	0.009
FeLimited	PAO1WT	10	6	6.5	0.01
FeLimited	PAO1WT	10	7	6.5	0.01
FeLimited	PAO1WT	10	8	6.5	0.014
FeLimited	PAO1WT	10	9	6.5	0.011
FeLimited	PAO1WT	10	10	6.5	0.007
FeLimited	PAO1WT	10	11	6.5	0.008
FeLimited	PAO1WT	10	12	6.5	0.008
FeLimited	PAO1WT	20	1	6.5	0.005
FeLimited	PAO1WT	20	2	6.5	0.003
FeLimited	PAO1WT	20	3	6.5	0.004
FeLimited	PAO1WT	20	4	6.5	0.005
FeLimited	PAO1WT	20	5	6.5	0.007
FeLimited	PAO1WT	20	6	6.5	0.004
FeLimited	PAO1WT	20	7	6.5	0.004
FeLimited	PAO1WT	20	8	6.5	0.007
FeLimited	PAO1WT	20	9	6.5	0.006
FeLimited	PAO1WT	20	10	6.5	0.008
FeLimited	PAO1WT	20	11	6.5	0.006
FeLimited	PAO1WT	20	12	6.5	0.006
FeLimited	PAO1WT	50	1	6.5	0.004
FeLimited	PAO1WT	50	2	6.5	0.001
FeLimited	PAO1WT	50	3	6.5	0.003
FeLimited	PAO1WT	50	4	6.5	0.003
FeLimited	PAO1WT	50	5	6.5	0.003
FeLimited	PAO1WT	50	6	6.5	0.003
FeLimited	PAO1WT	50	7	6.5	0.003
FeLimited	PAO1WT	50	8	6.5	0.002
FeLimited	PAO1WT	50	9	6.5	0.002
FeLimited	PAO1WT	50	10	6.5	0.002
FeLimited	PAO1WT	50	11	6.5	0.003
FeLimited	PAO1WT	50	12	6.5	0.005
FeLimited	PAO1WT	100	1	6.5	0.001
FeLimited	PAO1WT	100	2	6.5	0.001
FeLimited	PAO1WT	100	3	6.5	0.001
FeLimited	PAO1WT	100	4	6.5	0.001
FeLimited	PAO1WT	100	5	6.5	0.002
FeLimited	PAO1WT	100	6	6.5	0.002
FeLimited	PAO1WT	100	7	6.5	0.003
FeLimited	PAO1WT	100	8	6.5	0.002
FeLimited	PAO1WT	100	9	6.5	0.002
FeLimited	PAO1WT	100	10	6.5	0.001
FeLimited	PAO1WT	100	11	6.5	0.002
FeLimited	PAO1WT	100	12	6.5	0.002
FeLimited	PAO1WT	200	1	6.5	0
FeLimited	PAO1WT	200	2	6.5	0
FeLimited	PAO1WT	200	3	6.5	0
FeLimited	PAO1WT	200	4	6.5	0
FeLimited	PAO1WT	200	5	6.5	0.002
FeLimited	PAO1WT	200	6	6.5	0.002
FeLimited	PAO1WT	200	7	6.5	0.002
FeLimited	PAO1WT	200	8	6.5	0.001
FeLimited	PAO1WT	200	9	6.5	0.001
FeLimited	PAO1WT	200	10	6.5	0.001
FeLimited	PAO1WT	200	11	6.5	0.002
FeLimited	PAO1WT	200	12	6.5	0.002
FeLimited	PAO1WT	0	1	7	0.042
FeLimited	PAO1WT	0	2	7	0.042
FeLimited	PAO1WT	0	3	7	0.044
FeLimited	PAO1WT	0	4	7	0.038
FeLimited	PAO1WT	0	5	7	0.041
FeLimited	PAO1WT	0	6	7	0.046
FeLimited	PAO1WT	0	7	7	0.034
FeLimited	PAO1WT	0	8	7	0.031
FeLimited	PAO1WT	0	9	7	0.035
FeLimited	PAO1WT	0	10	7	0.029
FeLimited	PAO1WT	0	11	7	0.032
FeLimited	PAO1WT	0	12	7	0.031
FeLimited	PAO1WT	2	1	7	0.035
FeLimited	PAO1WT	2	2	7	0.031
FeLimited	PAO1WT	2	3	7	0.029
FeLimited	PAO1WT	2	4	7	0.027
FeLimited	PAO1WT	2	5	7	0.022
FeLimited	PAO1WT	2	6	7	0.024
FeLimited	PAO1WT	2	7	7	0.03
FeLimited	PAO1WT	2	8	7	0.03
FeLimited	PAO1WT	2	9	7	0.027
FeLimited	PAO1WT	2	10	7	0.021
FeLimited	PAO1WT	2	11	7	0.021
FeLimited	PAO1WT	2	12	7	0.043
FeLimited	PAO1WT	5	1	7	0.022
FeLimited	PAO1WT	5	2	7	0.022
FeLimited	PAO1WT	5	3	7	0.018
FeLimited	PAO1WT	5	4	7	0.018
FeLimited	PAO1WT	5	5	7	0.018
FeLimited	PAO1WT	5	6	7	0.022
FeLimited	PAO1WT	5	7	7	0.018
FeLimited	PAO1WT	5	8	7	0.017
FeLimited	PAO1WT	5	9	7	0.017
FeLimited	PAO1WT	5	10	7	0.016
FeLimited	PAO1WT	5	11	7	0.016
FeLimited	PAO1WT	5	12	7	0.015
FeLimited	PAO1WT	10	1	7	0.012
FeLimited	PAO1WT	10	2	7	0.008
FeLimited	PAO1WT	10	3	7	0.012
FeLimited	PAO1WT	10	4	7	0.012
FeLimited	PAO1WT	10	5	7	0.012
FeLimited	PAO1WT	10	6	7	0.013
FeLimited	PAO1WT	10	7	7	0.014
FeLimited	PAO1WT	10	8	7	0.018
FeLimited	PAO1WT	10	9	7	0.017
FeLimited	PAO1WT	10	10	7	0.01
FeLimited	PAO1WT	10	11	7	0.012
FeLimited	PAO1WT	10	12	7	0.01
FeLimited	PAO1WT	20	1	7	0.006
FeLimited	PAO1WT	20	2	7	0.005
FeLimited	PAO1WT	20	3	7	0.006
FeLimited	PAO1WT	20	4	7	0.007
FeLimited	PAO1WT	20	5	7	0.009
FeLimited	PAO1WT	20	6	7	0.005
FeLimited	PAO1WT	20	7	7	0.006
FeLimited	PAO1WT	20	8	7	0.009
FeLimited	PAO1WT	20	9	7	0.008
FeLimited	PAO1WT	20	10	7	0.01
FeLimited	PAO1WT	20	11	7	0.008
FeLimited	PAO1WT	20	12	7	0.007
FeLimited	PAO1WT	50	1	7	0.004
FeLimited	PAO1WT	50	2	7	0.002
FeLimited	PAO1WT	50	3	7	0.004
FeLimited	PAO1WT	50	4	7	0.004
FeLimited	PAO1WT	50	5	7	0.004
FeLimited	PAO1WT	50	6	7	0.004
FeLimited	PAO1WT	50	7	7	0.004
FeLimited	PAO1WT	50	8	7	0.003
FeLimited	PAO1WT	50	9	7	0.003
FeLimited	PAO1WT	50	10	7	0.003
FeLimited	PAO1WT	50	11	7	0.003
FeLimited	PAO1WT	50	12	7	0.007
FeLimited	PAO1WT	100	1	7	0.001
FeLimited	PAO1WT	100	2	7	0.002
FeLimited	PAO1WT	100	3	7	0.001
FeLimited	PAO1WT	100	4	7	0.001
FeLimited	PAO1WT	100	5	7	0.002
FeLimited	PAO1WT	100	6	7	0.002
FeLimited	PAO1WT	100	7	7	0.003
FeLimited	PAO1WT	100	8	7	0.003
FeLimited	PAO1WT	100	9	7	0.002
FeLimited	PAO1WT	100	10	7	0.002
FeLimited	PAO1WT	100	11	7	0.002
FeLimited	PAO1WT	100	12	7	0.002
FeLimited	PAO1WT	200	1	7	0
FeLimited	PAO1WT	200	2	7	0
FeLimited	PAO1WT	200	3	7	0
FeLimited	PAO1WT	200	4	7	0.001
FeLimited	PAO1WT	200	5	7	0.002
FeLimited	PAO1WT	200	6	7	0.002
FeLimited	PAO1WT	200	7	7	0.003
FeLimited	PAO1WT	200	8	7	0.002
FeLimited	PAO1WT	200	9	7	0.002
FeLimited	PAO1WT	200	10	7	0.002
FeLimited	PAO1WT	200	11	7	0.002
FeLimited	PAO1WT	200	12	7	0.002
FeLimited	PAO1WT	0	1	7.5	0.048
FeLimited	PAO1WT	0	2	7.5	0.051
FeLimited	PAO1WT	0	3	7.5	0.054
FeLimited	PAO1WT	0	4	7.5	0.046
FeLimited	PAO1WT	0	5	7.5	0.051
FeLimited	PAO1WT	0	6	7.5	0.056
FeLimited	PAO1WT	0	7	7.5	0.043
FeLimited	PAO1WT	0	8	7.5	0.04
FeLimited	PAO1WT	0	9	7.5	0.043
FeLimited	PAO1WT	0	10	7.5	0.037
FeLimited	PAO1WT	0	11	7.5	0.04
FeLimited	PAO1WT	0	12	7.5	0.039
FeLimited	PAO1WT	2	1	7.5	0.045
FeLimited	PAO1WT	2	2	7.5	0.037
FeLimited	PAO1WT	2	3	7.5	0.037
FeLimited	PAO1WT	2	4	7.5	0.036
FeLimited	PAO1WT	2	5	7.5	0.028
FeLimited	PAO1WT	2	6	7.5	0.031
FeLimited	PAO1WT	2	7	7.5	0.038
FeLimited	PAO1WT	2	8	7.5	0.039
FeLimited	PAO1WT	2	9	7.5	0.034
FeLimited	PAO1WT	2	10	7.5	0.028
FeLimited	PAO1WT	2	11	7.5	0.027
FeLimited	PAO1WT	2	12	7.5	0.054
FeLimited	PAO1WT	5	1	7.5	0.028
FeLimited	PAO1WT	5	2	7.5	0.028
FeLimited	PAO1WT	5	3	7.5	0.024
FeLimited	PAO1WT	5	4	7.5	0.024
FeLimited	PAO1WT	5	5	7.5	0.025
FeLimited	PAO1WT	5	6	7.5	0.028
FeLimited	PAO1WT	5	7	7.5	0.022
FeLimited	PAO1WT	5	8	7.5	0.021
FeLimited	PAO1WT	5	9	7.5	0.021
FeLimited	PAO1WT	5	10	7.5	0.022
FeLimited	PAO1WT	5	11	7.5	0.022
FeLimited	PAO1WT	5	12	7.5	0.021
FeLimited	PAO1WT	10	1	7.5	0.017
FeLimited	PAO1WT	10	2	7.5	0.011
FeLimited	PAO1WT	10	3	7.5	0.017
FeLimited	PAO1WT	10	4	7.5	0.017
FeLimited	PAO1WT	10	5	7.5	0.017
FeLimited	PAO1WT	10	6	7.5	0.018
FeLimited	PAO1WT	10	7	7.5	0.019
FeLimited	PAO1WT	10	8	7.5	0.024
FeLimited	PAO1WT	10	9	7.5	0.022
FeLimited	PAO1WT	10	10	7.5	0.014
FeLimited	PAO1WT	10	11	7.5	0.016
FeLimited	PAO1WT	10	12	7.5	0.014
FeLimited	PAO1WT	20	1	7.5	0.008
FeLimited	PAO1WT	20	2	7.5	0.007
FeLimited	PAO1WT	20	3	7.5	0.008
FeLimited	PAO1WT	20	4	7.5	0.009
FeLimited	PAO1WT	20	5	7.5	0.012
FeLimited	PAO1WT	20	6	7.5	0.008
FeLimited	PAO1WT	20	7	7.5	0.008
FeLimited	PAO1WT	20	8	7.5	0.011
FeLimited	PAO1WT	20	9	7.5	0.01
FeLimited	PAO1WT	20	10	7.5	0.013
FeLimited	PAO1WT	20	11	7.5	0.01
FeLimited	PAO1WT	20	12	7.5	0.009
FeLimited	PAO1WT	50	1	7.5	0.005
FeLimited	PAO1WT	50	2	7.5	0.003
FeLimited	PAO1WT	50	3	7.5	0.005
FeLimited	PAO1WT	50	4	7.5	0.005
FeLimited	PAO1WT	50	5	7.5	0.005
FeLimited	PAO1WT	50	6	7.5	0.005
FeLimited	PAO1WT	50	7	7.5	0.006
FeLimited	PAO1WT	50	8	7.5	0.004
FeLimited	PAO1WT	50	9	7.5	0.004
FeLimited	PAO1WT	50	10	7.5	0.004
FeLimited	PAO1WT	50	11	7.5	0.005
FeLimited	PAO1WT	50	12	7.5	0.008
FeLimited	PAO1WT	100	1	7.5	0.002
FeLimited	PAO1WT	100	2	7.5	0.002
FeLimited	PAO1WT	100	3	7.5	0.002
FeLimited	PAO1WT	100	4	7.5	0.002
FeLimited	PAO1WT	100	5	7.5	0.003
FeLimited	PAO1WT	100	6	7.5	0.003
FeLimited	PAO1WT	100	7	7.5	0.004
FeLimited	PAO1WT	100	8	7.5	0.003
FeLimited	PAO1WT	100	9	7.5	0.002
FeLimited	PAO1WT	100	10	7.5	0.002
FeLimited	PAO1WT	100	11	7.5	0.003
FeLimited	PAO1WT	100	12	7.5	0.003
FeLimited	PAO1WT	200	1	7.5	0
FeLimited	PAO1WT	200	2	7.5	0
FeLimited	PAO1WT	200	3	7.5	0
FeLimited	PAO1WT	200	4	7.5	0.001
FeLimited	PAO1WT	200	5	7.5	0.003
FeLimited	PAO1WT	200	6	7.5	0.002
FeLimited	PAO1WT	200	7	7.5	0.004
FeLimited	PAO1WT	200	8	7.5	0.002
FeLimited	PAO1WT	200	9	7.5	0.002
FeLimited	PAO1WT	200	10	7.5	0.002
FeLimited	PAO1WT	200	11	7.5	0.002
FeLimited	PAO1WT	200	12	7.5	0.002
FeLimited	PAO1WT	0	1	8	0.058
FeLimited	PAO1WT	0	2	8	0.06
FeLimited	PAO1WT	0	3	8	0.066
FeLimited	PAO1WT	0	4	8	0.055
FeLimited	PAO1WT	0	5	8	0.062
FeLimited	PAO1WT	0	6	8	0.067
FeLimited	PAO1WT	0	7	8	0.051
FeLimited	PAO1WT	0	8	8	0.049
FeLimited	PAO1WT	0	9	8	0.052
FeLimited	PAO1WT	0	10	8	0.046
FeLimited	PAO1WT	0	11	8	0.049
FeLimited	PAO1WT	0	12	8	0.048
FeLimited	PAO1WT	2	1	8	0.053
FeLimited	PAO1WT	2	2	8	0.044
FeLimited	PAO1WT	2	3	8	0.046
FeLimited	PAO1WT	2	4	8	0.044
FeLimited	PAO1WT	2	5	8	0.035
FeLimited	PAO1WT	2	6	8	0.038
FeLimited	PAO1WT	2	7	8	0.047
FeLimited	PAO1WT	2	8	8	0.048
FeLimited	PAO1WT	2	9	8	0.043
FeLimited	PAO1WT	2	10	8	0.035
FeLimited	PAO1WT	2	11	8	0.035
FeLimited	PAO1WT	2	12	8	0.066
FeLimited	PAO1WT	5	1	8	0.035
FeLimited	PAO1WT	5	2	8	0.036
FeLimited	PAO1WT	5	3	8	0.031
FeLimited	PAO1WT	5	4	8	0.03
FeLimited	PAO1WT	5	5	8	0.03
FeLimited	PAO1WT	5	6	8	0.034
FeLimited	PAO1WT	5	7	8	0.028
FeLimited	PAO1WT	5	8	8	0.027
FeLimited	PAO1WT	5	9	8	0.028
FeLimited	PAO1WT	5	10	8	0.028
FeLimited	PAO1WT	5	11	8	0.026
FeLimited	PAO1WT	5	12	8	0.027
FeLimited	PAO1WT	10	1	8	0.021
FeLimited	PAO1WT	10	2	8	0.016
FeLimited	PAO1WT	10	3	8	0.022
FeLimited	PAO1WT	10	4	8	0.02
FeLimited	PAO1WT	10	5	8	0.022
FeLimited	PAO1WT	10	6	8	0.024
FeLimited	PAO1WT	10	7	8	0.024
FeLimited	PAO1WT	10	8	8	0.029
FeLimited	PAO1WT	10	9	8	0.028
FeLimited	PAO1WT	10	10	8	0.019
FeLimited	PAO1WT	10	11	8	0.021
FeLimited	PAO1WT	10	12	8	0.019
FeLimited	PAO1WT	20	1	8	0.011
FeLimited	PAO1WT	20	2	8	0.009
FeLimited	PAO1WT	20	3	8	0.01
FeLimited	PAO1WT	20	4	8	0.011
FeLimited	PAO1WT	20	5	8	0.016
FeLimited	PAO1WT	20	6	8	0.01
FeLimited	PAO1WT	20	7	8	0.011
FeLimited	PAO1WT	20	8	8	0.015
FeLimited	PAO1WT	20	9	8	0.014
FeLimited	PAO1WT	20	10	8	0.018
FeLimited	PAO1WT	20	11	8	0.013
FeLimited	PAO1WT	20	12	8	0.012
FeLimited	PAO1WT	50	1	8	0.007
FeLimited	PAO1WT	50	2	8	0.004
FeLimited	PAO1WT	50	3	8	0.006
FeLimited	PAO1WT	50	4	8	0.006
FeLimited	PAO1WT	50	5	8	0.006
FeLimited	PAO1WT	50	6	8	0.006
FeLimited	PAO1WT	50	7	8	0.007
FeLimited	PAO1WT	50	8	8	0.005
FeLimited	PAO1WT	50	9	8	0.006
FeLimited	PAO1WT	50	10	8	0.005
FeLimited	PAO1WT	50	11	8	0.006
FeLimited	PAO1WT	50	12	8	0.01
FeLimited	PAO1WT	100	1	8	0.002
FeLimited	PAO1WT	100	2	8	0.003
FeLimited	PAO1WT	100	3	8	0.002
FeLimited	PAO1WT	100	4	8	0.003
FeLimited	PAO1WT	100	5	8	0.004
FeLimited	PAO1WT	100	6	8	0.004
FeLimited	PAO1WT	100	7	8	0.005
FeLimited	PAO1WT	100	8	8	0.004
FeLimited	PAO1WT	100	9	8	0.003
FeLimited	PAO1WT	100	10	8	0.003
FeLimited	PAO1WT	100	11	8	0.004
FeLimited	PAO1WT	100	12	8	0.003
FeLimited	PAO1WT	200	1	8	0
FeLimited	PAO1WT	200	2	8	0.001
FeLimited	PAO1WT	200	3	8	0.001
FeLimited	PAO1WT	200	4	8	0.001
FeLimited	PAO1WT	200	5	8	0.003
FeLimited	PAO1WT	200	6	8	0.003
FeLimited	PAO1WT	200	7	8	0.004
FeLimited	PAO1WT	200	8	8	0.003
FeLimited	PAO1WT	200	9	8	0.003
FeLimited	PAO1WT	200	10	8	0.003
FeLimited	PAO1WT	200	11	8	0.003
FeLimited	PAO1WT	200	12	8	0.003
FeLimited	PAO1WT	0	1	8.5	0.064
FeLimited	PAO1WT	0	2	8.5	0.07
FeLimited	PAO1WT	0	3	8.5	0.077
FeLimited	PAO1WT	0	4	8.5	0.064
FeLimited	PAO1WT	0	5	8.5	0.072
FeLimited	PAO1WT	0	6	8.5	0.078
FeLimited	PAO1WT	0	7	8.5	0.061
FeLimited	PAO1WT	0	8	8.5	0.058
FeLimited	PAO1WT	0	9	8.5	0.062
FeLimited	PAO1WT	0	10	8.5	0.056
FeLimited	PAO1WT	0	11	8.5	0.059
FeLimited	PAO1WT	0	12	8.5	0.058
FeLimited	PAO1WT	2	1	8.5	0.063
FeLimited	PAO1WT	2	2	8.5	0.051
FeLimited	PAO1WT	2	3	8.5	0.055
FeLimited	PAO1WT	2	4	8.5	0.053
FeLimited	PAO1WT	2	5	8.5	0.042
FeLimited	PAO1WT	2	6	8.5	0.046
FeLimited	PAO1WT	2	7	8.5	0.056
FeLimited	PAO1WT	2	8	8.5	0.057
FeLimited	PAO1WT	2	9	8.5	0.052
FeLimited	PAO1WT	2	10	8.5	0.042
FeLimited	PAO1WT	2	11	8.5	0.042
FeLimited	PAO1WT	2	12	8.5	0.077
FeLimited	PAO1WT	5	1	8.5	0.041
FeLimited	PAO1WT	5	2	8.5	0.043
FeLimited	PAO1WT	5	3	8.5	0.037
FeLimited	PAO1WT	5	4	8.5	0.036
FeLimited	PAO1WT	5	5	8.5	0.037
FeLimited	PAO1WT	5	6	8.5	0.041
FeLimited	PAO1WT	5	7	8.5	0.034
FeLimited	PAO1WT	5	8	8.5	0.032
FeLimited	PAO1WT	5	9	8.5	0.034
FeLimited	PAO1WT	5	10	8.5	0.034
FeLimited	PAO1WT	5	11	8.5	0.032
FeLimited	PAO1WT	5	12	8.5	0.033
FeLimited	PAO1WT	10	1	8.5	0.024
FeLimited	PAO1WT	10	2	8.5	0.021
FeLimited	PAO1WT	10	3	8.5	0.027
FeLimited	PAO1WT	10	4	8.5	0.027
FeLimited	PAO1WT	10	5	8.5	0.027
FeLimited	PAO1WT	10	6	8.5	0.029
FeLimited	PAO1WT	10	7	8.5	0.029
FeLimited	PAO1WT	10	8	8.5	0.035
FeLimited	PAO1WT	10	9	8.5	0.034
FeLimited	PAO1WT	10	10	8.5	0.023
FeLimited	PAO1WT	10	11	8.5	0.024
FeLimited	PAO1WT	10	12	8.5	0.023
FeLimited	PAO1WT	20	1	8.5	0.014
FeLimited	PAO1WT	20	2	8.5	0.012
FeLimited	PAO1WT	20	3	8.5	0.013
FeLimited	PAO1WT	20	4	8.5	0.014
FeLimited	PAO1WT	20	5	8.5	0.02
FeLimited	PAO1WT	20	6	8.5	0.013
FeLimited	PAO1WT	20	7	8.5	0.014
FeLimited	PAO1WT	20	8	8.5	0.018
FeLimited	PAO1WT	20	9	8.5	0.018
FeLimited	PAO1WT	20	10	8.5	0.023
FeLimited	PAO1WT	20	11	8.5	0.017
FeLimited	PAO1WT	20	12	8.5	0.015
FeLimited	PAO1WT	50	1	8.5	0.008
FeLimited	PAO1WT	50	2	8.5	0.005
FeLimited	PAO1WT	50	3	8.5	0.008
FeLimited	PAO1WT	50	4	8.5	0.008
FeLimited	PAO1WT	50	5	8.5	0.008
FeLimited	PAO1WT	50	6	8.5	0.008
FeLimited	PAO1WT	50	7	8.5	0.009
FeLimited	PAO1WT	50	8	8.5	0.006
FeLimited	PAO1WT	50	9	8.5	0.007
FeLimited	PAO1WT	50	10	8.5	0.006
FeLimited	PAO1WT	50	11	8.5	0.007
FeLimited	PAO1WT	50	12	8.5	0.012
FeLimited	PAO1WT	100	1	8.5	0.003
FeLimited	PAO1WT	100	2	8.5	0.004
FeLimited	PAO1WT	100	3	8.5	0.003
FeLimited	PAO1WT	100	4	8.5	0.003
FeLimited	PAO1WT	100	5	8.5	0.005
FeLimited	PAO1WT	100	6	8.5	0.005
FeLimited	PAO1WT	100	7	8.5	0.006
FeLimited	PAO1WT	100	8	8.5	0.005
FeLimited	PAO1WT	100	9	8.5	0.004
FeLimited	PAO1WT	100	10	8.5	0.003
FeLimited	PAO1WT	100	11	8.5	0.004
FeLimited	PAO1WT	100	12	8.5	0.004
FeLimited	PAO1WT	200	1	8.5	0
FeLimited	PAO1WT	200	2	8.5	0.001
FeLimited	PAO1WT	200	3	8.5	0.001
FeLimited	PAO1WT	200	4	8.5	0.001
FeLimited	PAO1WT	200	5	8.5	0.004
FeLimited	PAO1WT	200	6	8.5	0.003
FeLimited	PAO1WT	200	7	8.5	0.005
FeLimited	PAO1WT	200	8	8.5	0.003
FeLimited	PAO1WT	200	9	8.5	0.003
FeLimited	PAO1WT	200	10	8.5	0.003
FeLimited	PAO1WT	200	11	8.5	0.003
FeLimited	PAO1WT	200	12	8.5	0.003
FeLimited	PAO1WT	0	1	9	0.07
FeLimited	PAO1WT	0	2	9	0.081
FeLimited	PAO1WT	0	3	9	0.085
FeLimited	PAO1WT	0	4	9	0.074
FeLimited	PAO1WT	0	5	9	0.079
FeLimited	PAO1WT	0	6	9	0.09
FeLimited	PAO1WT	0	7	9	0.07
FeLimited	PAO1WT	0	8	9	0.068
FeLimited	PAO1WT	0	9	9	0.072
FeLimited	PAO1WT	0	10	9	0.066
FeLimited	PAO1WT	0	11	9	0.068
FeLimited	PAO1WT	0	12	9	0.068
FeLimited	PAO1WT	2	1	9	0.071
FeLimited	PAO1WT	2	2	9	0.059
FeLimited	PAO1WT	2	3	9	0.064
FeLimited	PAO1WT	2	4	9	0.063
FeLimited	PAO1WT	2	5	9	0.051
FeLimited	PAO1WT	2	6	9	0.055
FeLimited	PAO1WT	2	7	9	0.067
FeLimited	PAO1WT	2	8	9	0.067
FeLimited	PAO1WT	2	9	9	0.061
FeLimited	PAO1WT	2	10	9	0.051
FeLimited	PAO1WT	2	11	9	0.05
FeLimited	PAO1WT	2	12	9	0.087
FeLimited	PAO1WT	5	1	9	0.048
FeLimited	PAO1WT	5	2	9	0.05
FeLimited	PAO1WT	5	3	9	0.044
FeLimited	PAO1WT	5	4	9	0.044
FeLimited	PAO1WT	5	5	9	0.044
FeLimited	PAO1WT	5	6	9	0.049
FeLimited	PAO1WT	5	7	9	0.04
FeLimited	PAO1WT	5	8	9	0.038
FeLimited	PAO1WT	5	9	9	0.041
FeLimited	PAO1WT	5	10	9	0.041
FeLimited	PAO1WT	5	11	9	0.039
FeLimited	PAO1WT	5	12	9	0.04
FeLimited	PAO1WT	10	1	9	0.028
FeLimited	PAO1WT	10	2	9	0.025
FeLimited	PAO1WT	10	3	9	0.033
FeLimited	PAO1WT	10	4	9	0.033
FeLimited	PAO1WT	10	5	9	0.032
FeLimited	PAO1WT	10	6	9	0.035
FeLimited	PAO1WT	10	7	9	0.035
FeLimited	PAO1WT	10	8	9	0.041
FeLimited	PAO1WT	10	9	9	0.041
FeLimited	PAO1WT	10	10	9	0.027
FeLimited	PAO1WT	10	11	9	0.03
FeLimited	PAO1WT	10	12	9	0.027
FeLimited	PAO1WT	20	1	9	0.018
FeLimited	PAO1WT	20	2	9	0.016
FeLimited	PAO1WT	20	3	9	0.017
FeLimited	PAO1WT	20	4	9	0.018
FeLimited	PAO1WT	20	5	9	0.025
FeLimited	PAO1WT	20	6	9	0.017
FeLimited	PAO1WT	20	7	9	0.017
FeLimited	PAO1WT	20	8	9	0.023
FeLimited	PAO1WT	20	9	9	0.024
FeLimited	PAO1WT	20	10	9	0.028
FeLimited	PAO1WT	20	11	9	0.021
FeLimited	PAO1WT	20	12	9	0.019
FeLimited	PAO1WT	50	1	9	0.01
FeLimited	PAO1WT	50	2	9	0.006
FeLimited	PAO1WT	50	3	9	0.01
FeLimited	PAO1WT	50	4	9	0.01
FeLimited	PAO1WT	50	5	9	0.01
FeLimited	PAO1WT	50	6	9	0.009
FeLimited	PAO1WT	50	7	9	0.011
FeLimited	PAO1WT	50	8	9	0.008
FeLimited	PAO1WT	50	9	9	0.009
FeLimited	PAO1WT	50	10	9	0.008
FeLimited	PAO1WT	50	11	9	0.009
FeLimited	PAO1WT	50	12	9	0.015
FeLimited	PAO1WT	100	1	9	0.004
FeLimited	PAO1WT	100	2	9	0.005
FeLimited	PAO1WT	100	3	9	0.004
FeLimited	PAO1WT	100	4	9	0.005
FeLimited	PAO1WT	100	5	9	0.006
FeLimited	PAO1WT	100	6	9	0.006
FeLimited	PAO1WT	100	7	9	0.007
FeLimited	PAO1WT	100	8	9	0.006
FeLimited	PAO1WT	100	9	9	0.005
FeLimited	PAO1WT	100	10	9	0.004
FeLimited	PAO1WT	100	11	9	0.005
FeLimited	PAO1WT	100	12	9	0.005
FeLimited	PAO1WT	200	1	9	0.001
FeLimited	PAO1WT	200	2	9	0.001
FeLimited	PAO1WT	200	3	9	0.001
FeLimited	PAO1WT	200	4	9	0.002
FeLimited	PAO1WT	200	5	9	0.005
FeLimited	PAO1WT	200	6	9	0.004
FeLimited	PAO1WT	200	7	9	0.006
FeLimited	PAO1WT	200	8	9	0.004
FeLimited	PAO1WT	200	9	9	0.004
FeLimited	PAO1WT	200	10	9	0.004
FeLimited	PAO1WT	200	11	9	0.004
FeLimited	PAO1WT	200	12	9	0.004
FeLimited	PAO1WT	0	1	9.5	0.077
FeLimited	PAO1WT	0	2	9.5	0.092
FeLimited	PAO1WT	0	3	9.5	0.093
FeLimited	PAO1WT	0	4	9.5	0.081
FeLimited	PAO1WT	0	5	9.5	0.086
FeLimited	PAO1WT	0	6	9.5	0.098
FeLimited	PAO1WT	0	7	9.5	0.078
FeLimited	PAO1WT	0	8	9.5	0.076
FeLimited	PAO1WT	0	9	9.5	0.079
FeLimited	PAO1WT	0	10	9.5	0.074
FeLimited	PAO1WT	0	11	9.5	0.075
FeLimited	PAO1WT	0	12	9.5	0.077
FeLimited	PAO1WT	2	1	9.5	0.078
FeLimited	PAO1WT	2	2	9.5	0.066
FeLimited	PAO1WT	2	3	9.5	0.072
FeLimited	PAO1WT	2	4	9.5	0.071
FeLimited	PAO1WT	2	5	9.5	0.059
FeLimited	PAO1WT	2	6	9.5	0.063
FeLimited	PAO1WT	2	7	9.5	0.076
FeLimited	PAO1WT	2	8	9.5	0.076
FeLimited	PAO1WT	2	9	9.5	0.069
FeLimited	PAO1WT	2	10	9.5	0.059
FeLimited	PAO1WT	2	11	9.5	0.059
FeLimited	PAO1WT	2	12	9.5	0.096
FeLimited	PAO1WT	5	1	9.5	0.055
FeLimited	PAO1WT	5	2	9.5	0.056
FeLimited	PAO1WT	5	3	9.5	0.052
FeLimited	PAO1WT	5	4	9.5	0.051
FeLimited	PAO1WT	5	5	9.5	0.052
FeLimited	PAO1WT	5	6	9.5	0.057
FeLimited	PAO1WT	5	7	9.5	0.046
FeLimited	PAO1WT	5	8	9.5	0.045
FeLimited	PAO1WT	5	9	9.5	0.047
FeLimited	PAO1WT	5	10	9.5	0.048
FeLimited	PAO1WT	5	11	9.5	0.046
FeLimited	PAO1WT	5	12	9.5	0.047
FeLimited	PAO1WT	10	1	9.5	0.033
FeLimited	PAO1WT	10	2	9.5	0.029
FeLimited	PAO1WT	10	3	9.5	0.039
FeLimited	PAO1WT	10	4	9.5	0.038
FeLimited	PAO1WT	10	5	9.5	0.038
FeLimited	PAO1WT	10	6	9.5	0.041
FeLimited	PAO1WT	10	7	9.5	0.041
FeLimited	PAO1WT	10	8	9.5	0.047
FeLimited	PAO1WT	10	9	9.5	0.047
FeLimited	PAO1WT	10	10	9.5	0.033
FeLimited	PAO1WT	10	11	9.5	0.036
FeLimited	PAO1WT	10	12	9.5	0.032
FeLimited	PAO1WT	20	1	9.5	0.019
FeLimited	PAO1WT	20	2	9.5	0.018
FeLimited	PAO1WT	20	3	9.5	0.021
FeLimited	PAO1WT	20	4	9.5	0.021
FeLimited	PAO1WT	20	5	9.5	0.029
FeLimited	PAO1WT	20	6	9.5	0.021
FeLimited	PAO1WT	20	7	9.5	0.021
FeLimited	PAO1WT	20	8	9.5	0.027
FeLimited	PAO1WT	20	9	9.5	0.028
FeLimited	PAO1WT	20	10	9.5	0.033
FeLimited	PAO1WT	20	11	9.5	0.024
FeLimited	PAO1WT	20	12	9.5	0.023
FeLimited	PAO1WT	50	1	9.5	0.012
FeLimited	PAO1WT	50	2	9.5	0.008
FeLimited	PAO1WT	50	3	9.5	0.012
FeLimited	PAO1WT	50	4	9.5	0.012
FeLimited	PAO1WT	50	5	9.5	0.011
FeLimited	PAO1WT	50	6	9.5	0.011
FeLimited	PAO1WT	50	7	9.5	0.013
FeLimited	PAO1WT	50	8	9.5	0.01
FeLimited	PAO1WT	50	9	9.5	0.011
FeLimited	PAO1WT	50	10	9.5	0.009
FeLimited	PAO1WT	50	11	9.5	0.011
FeLimited	PAO1WT	50	12	9.5	0.018
FeLimited	PAO1WT	100	1	9.5	0.004
FeLimited	PAO1WT	100	2	9.5	0.005
FeLimited	PAO1WT	100	3	9.5	0.005
FeLimited	PAO1WT	100	4	9.5	0.006
FeLimited	PAO1WT	100	5	9.5	0.007
FeLimited	PAO1WT	100	6	9.5	0.007
FeLimited	PAO1WT	100	7	9.5	0.008
FeLimited	PAO1WT	100	8	9.5	0.008
FeLimited	PAO1WT	100	9	9.5	0.005
FeLimited	PAO1WT	100	10	9.5	0.005
FeLimited	PAO1WT	100	11	9.5	0.005
FeLimited	PAO1WT	100	12	9.5	0.005
FeLimited	PAO1WT	200	1	9.5	0.001
FeLimited	PAO1WT	200	2	9.5	0.001
FeLimited	PAO1WT	200	3	9.5	0.001
FeLimited	PAO1WT	200	4	9.5	0.002
FeLimited	PAO1WT	200	5	9.5	0.005
FeLimited	PAO1WT	200	6	9.5	0.004
FeLimited	PAO1WT	200	7	9.5	0.007
FeLimited	PAO1WT	200	8	9.5	0.005
FeLimited	PAO1WT	200	9	9.5	0.004
FeLimited	PAO1WT	200	10	9.5	0.004
FeLimited	PAO1WT	200	11	9.5	0.004
FeLimited	PAO1WT	200	12	9.5	0.004
FeLimited	PAO1WT	0	1	10	0.084
FeLimited	PAO1WT	0	2	10	0.1
FeLimited	PAO1WT	0	3	10	0.1
FeLimited	PAO1WT	0	4	10	0.091
FeLimited	PAO1WT	0	5	10	0.095
FeLimited	PAO1WT	0	6	10	0.107
FeLimited	PAO1WT	0	7	10	0.086
FeLimited	PAO1WT	0	8	10	0.084
FeLimited	PAO1WT	0	9	10	0.086
FeLimited	PAO1WT	0	10	10	0.083
FeLimited	PAO1WT	0	11	10	0.083
FeLimited	PAO1WT	0	12	10	0.085
FeLimited	PAO1WT	2	1	10	0.087
FeLimited	PAO1WT	2	2	10	0.072
FeLimited	PAO1WT	2	3	10	0.079
FeLimited	PAO1WT	2	4	10	0.079
FeLimited	PAO1WT	2	5	10	0.068
FeLimited	PAO1WT	2	6	10	0.072
FeLimited	PAO1WT	2	7	10	0.083
FeLimited	PAO1WT	2	8	10	0.083
FeLimited	PAO1WT	2	9	10	0.077
FeLimited	PAO1WT	2	10	10	0.068
FeLimited	PAO1WT	2	11	10	0.068
FeLimited	PAO1WT	2	12	10	0.104
FeLimited	PAO1WT	5	1	10	0.06
FeLimited	PAO1WT	5	2	10	0.062
FeLimited	PAO1WT	5	3	10	0.059
FeLimited	PAO1WT	5	4	10	0.059
FeLimited	PAO1WT	5	5	10	0.059
FeLimited	PAO1WT	5	6	10	0.065
FeLimited	PAO1WT	5	7	10	0.053
FeLimited	PAO1WT	5	8	10	0.052
FeLimited	PAO1WT	5	9	10	0.054
FeLimited	PAO1WT	5	10	10	0.055
FeLimited	PAO1WT	5	11	10	0.053
FeLimited	PAO1WT	5	12	10	0.054
FeLimited	PAO1WT	10	1	10	0.039
FeLimited	PAO1WT	10	2	10	0.033
FeLimited	PAO1WT	10	3	10	0.044
FeLimited	PAO1WT	10	4	10	0.042
FeLimited	PAO1WT	10	5	10	0.044
FeLimited	PAO1WT	10	6	10	0.048
FeLimited	PAO1WT	10	7	10	0.047
FeLimited	PAO1WT	10	8	10	0.053
FeLimited	PAO1WT	10	9	10	0.052
FeLimited	PAO1WT	10	10	10	0.038
FeLimited	PAO1WT	10	11	10	0.042
FeLimited	PAO1WT	10	12	10	0.038
FeLimited	PAO1WT	20	1	10	0.023
FeLimited	PAO1WT	20	2	10	0.021
FeLimited	PAO1WT	20	3	10	0.024
FeLimited	PAO1WT	20	4	10	0.024
FeLimited	PAO1WT	20	5	10	0.033
FeLimited	PAO1WT	20	6	10	0.024
FeLimited	PAO1WT	20	7	10	0.024
FeLimited	PAO1WT	20	8	10	0.03
FeLimited	PAO1WT	20	9	10	0.032
FeLimited	PAO1WT	20	10	10	0.038
FeLimited	PAO1WT	20	11	10	0.028
FeLimited	PAO1WT	20	12	10	0.026
FeLimited	PAO1WT	50	1	10	0.014
FeLimited	PAO1WT	50	2	10	0.01
FeLimited	PAO1WT	50	3	10	0.014
FeLimited	PAO1WT	50	4	10	0.014
FeLimited	PAO1WT	50	5	10	0.014
FeLimited	PAO1WT	50	6	10	0.013
FeLimited	PAO1WT	50	7	10	0.015
FeLimited	PAO1WT	50	8	10	0.012
FeLimited	PAO1WT	50	9	10	0.013
FeLimited	PAO1WT	50	10	10	0.011
FeLimited	PAO1WT	50	11	10	0.013
FeLimited	PAO1WT	50	12	10	0.021
FeLimited	PAO1WT	100	1	10	0.005
FeLimited	PAO1WT	100	2	10	0.006
FeLimited	PAO1WT	100	3	10	0.006
FeLimited	PAO1WT	100	4	10	0.007
FeLimited	PAO1WT	100	5	10	0.009
FeLimited	PAO1WT	100	6	10	0.008
FeLimited	PAO1WT	100	7	10	0.01
FeLimited	PAO1WT	100	8	10	0.009
FeLimited	PAO1WT	100	9	10	0.006
FeLimited	PAO1WT	100	10	10	0.006
FeLimited	PAO1WT	100	11	10	0.006
FeLimited	PAO1WT	100	12	10	0.006
FeLimited	PAO1WT	200	1	10	0.001
FeLimited	PAO1WT	200	2	10	0.001
FeLimited	PAO1WT	200	3	10	0.001
FeLimited	PAO1WT	200	4	10	0.002
FeLimited	PAO1WT	200	5	10	0.006
FeLimited	PAO1WT	200	6	10	0.005
FeLimited	PAO1WT	200	7	10	0.008
FeLimited	PAO1WT	200	8	10	0.005
FeLimited	PAO1WT	200	9	10	0.005
FeLimited	PAO1WT	200	10	10	0.005
FeLimited	PAO1WT	200	11	10	0.004
FeLimited	PAO1WT	200	12	10	0.004
FeLimited	PAO1WT	0	1	10.5	0.095
FeLimited	PAO1WT	0	2	10.5	0.109
FeLimited	PAO1WT	0	3	10.5	0.106
FeLimited	PAO1WT	0	4	10.5	0.103
FeLimited	PAO1WT	0	5	10.5	0.103
FeLimited	PAO1WT	0	6	10.5	0.114
FeLimited	PAO1WT	0	7	10.5	0.093
FeLimited	PAO1WT	0	8	10.5	0.091
FeLimited	PAO1WT	0	9	10.5	0.094
FeLimited	PAO1WT	0	10	10.5	0.089
FeLimited	PAO1WT	0	11	10.5	0.09
FeLimited	PAO1WT	0	12	10.5	0.093
FeLimited	PAO1WT	2	1	10.5	0.093
FeLimited	PAO1WT	2	2	10.5	0.078
FeLimited	PAO1WT	2	3	10.5	0.087
FeLimited	PAO1WT	2	4	10.5	0.088
FeLimited	PAO1WT	2	5	10.5	0.074
FeLimited	PAO1WT	2	6	10.5	0.079
FeLimited	PAO1WT	2	7	10.5	0.09
FeLimited	PAO1WT	2	8	10.5	0.091
FeLimited	PAO1WT	2	9	10.5	0.083
FeLimited	PAO1WT	2	10	10.5	0.074
FeLimited	PAO1WT	2	11	10.5	0.075
FeLimited	PAO1WT	2	12	10.5	0.111
FeLimited	PAO1WT	5	1	10.5	0.064
FeLimited	PAO1WT	5	2	10.5	0.068
FeLimited	PAO1WT	5	3	10.5	0.065
FeLimited	PAO1WT	5	4	10.5	0.066
FeLimited	PAO1WT	5	5	10.5	0.065
FeLimited	PAO1WT	5	6	10.5	0.071
FeLimited	PAO1WT	5	7	10.5	0.06
FeLimited	PAO1WT	5	8	10.5	0.058
FeLimited	PAO1WT	5	9	10.5	0.062
FeLimited	PAO1WT	5	10	10.5	0.063
FeLimited	PAO1WT	5	11	10.5	0.06
FeLimited	PAO1WT	5	12	10.5	0.062
FeLimited	PAO1WT	10	1	10.5	0.044
FeLimited	PAO1WT	10	2	10.5	0.038
FeLimited	PAO1WT	10	3	10.5	0.05
FeLimited	PAO1WT	10	4	10.5	0.047
FeLimited	PAO1WT	10	5	10.5	0.05
FeLimited	PAO1WT	10	6	10.5	0.054
FeLimited	PAO1WT	10	7	10.5	0.053
FeLimited	PAO1WT	10	8	10.5	0.058
FeLimited	PAO1WT	10	9	10.5	0.057
FeLimited	PAO1WT	10	10	10.5	0.044
FeLimited	PAO1WT	10	11	10.5	0.048
FeLimited	PAO1WT	10	12	10.5	0.044
FeLimited	PAO1WT	20	1	10.5	0.027
FeLimited	PAO1WT	20	2	10.5	0.025
FeLimited	PAO1WT	20	3	10.5	0.027
FeLimited	PAO1WT	20	4	10.5	0.028
FeLimited	PAO1WT	20	5	10.5	0.039
FeLimited	PAO1WT	20	6	10.5	0.028
FeLimited	PAO1WT	20	7	10.5	0.028
FeLimited	PAO1WT	20	8	10.5	0.034
FeLimited	PAO1WT	20	9	10.5	0.037
FeLimited	PAO1WT	20	10	10.5	0.043
FeLimited	PAO1WT	20	11	10.5	0.032
FeLimited	PAO1WT	20	12	10.5	0.029
FeLimited	PAO1WT	50	1	10.5	0.016
FeLimited	PAO1WT	50	2	10.5	0.012
FeLimited	PAO1WT	50	3	10.5	0.017
FeLimited	PAO1WT	50	4	10.5	0.016
FeLimited	PAO1WT	50	5	10.5	0.016
FeLimited	PAO1WT	50	6	10.5	0.016
FeLimited	PAO1WT	50	7	10.5	0.018
FeLimited	PAO1WT	50	8	10.5	0.015
FeLimited	PAO1WT	50	9	10.5	0.016
FeLimited	PAO1WT	50	10	10.5	0.014
FeLimited	PAO1WT	50	11	10.5	0.016
FeLimited	PAO1WT	50	12	10.5	0.024
FeLimited	PAO1WT	100	1	10.5	0.006
FeLimited	PAO1WT	100	2	10.5	0.008
FeLimited	PAO1WT	100	3	10.5	0.008
FeLimited	PAO1WT	100	4	10.5	0.008
FeLimited	PAO1WT	100	5	10.5	0.011
[truncated: 6,067 more rows]

## Sheet: Figure 1B
# This sheet contains the raw data used in Ross-Gillespie et al. (2014) Gallium-mediated siderophore quenching as an evolutionarily robust antibacterial treatment. EMPH. doi: 10.1093/emph/eou003
# Figure 1B
Ga_concentration_uM	Replicate	CellFraction_OD600_blank_corrected	Supernatant_PVDFluoro_blank_corrected	Supernatant_GFPFluoro_blank_corrected
0	1	0.1594	22373	1689
0	2	0.1977	23666	1706
0	4	0.1983	23342	1693
0	5	0.2214	22867	1674
1	1	0.1849	25497	2040
1	2	0.2009	23355	1637
1	3	0.1692	26678	1880
1	4	0.1884	27587	2103
1	5	0.1485	23075	1804
2	1	0.1325	25992	2100
2	2	0.1161	27075	1940
2	3	0.0498	26783	2026
2	4	0.0752	23169	1847
2	5	0.2284	24361	2004
5	1	0.1132	28513	2428
5	2	0.1661	29761	2086
5	3	0.121	27405	1727
5	4	0.1388	26505	2026
5	5	0.1987	29393	2699
10	1	0.0861	31764	1591
10	2	0.0493	27051	1209
10	3	0.0724	28821	1322
10	4	0.1302	31874	1889
10	5	0.0774	29948	1734
20	1	0.0328	31161	747
20	2	0.05	25230	286
20	3	0.0953	33802	1559
20	4	0.051	17194	161
20	5	0.0512	30020	630
50	1	0.0372	7425	151
50	2	0.0398	8527	168
50	3	0.0213	3757	88
50	4	0.0355	4325	86
50	5	0.0372	7602	216
100	1	0.0176	1845	148
100	2	0.024	2367	82
100	3	0.0109	2121	103
100	4	0.065	3563	159
100	5	0.0172	1714	157
200	1	0.0082	1662	183
200	2	0.0187	1125	147
200	3	0.0127	1026	153
200	4	0.0184	1345	140
200	5	0.0242	728	121

## Sheet: Figure 2ABC
# This sheet contains the raw data used in Ross-Gillespie et al. (2014) Gallium-mediated siderophore quenching as an evolutionarily robust antibacterial treatment. EMPH. doi: 10.1093/emph/eou003
# Figure 2A-C
Treatment	Replicate	Time_hrs	Died
PAO1WTandGaLOW	1	19	1
PAO1WTandGaLOW	2	21	1
PAO1WTandGaLOW	3	16	1
PAO1WTandGaLOW	4	18	1
PAO1WTandGaLOW	5	19	1
PAO1WTandGaLOW	6	19	1
PAO1WTandGaLOW	7	24	0
PAO1WTandGaLOW	8	19	1
PAO1WTandGaLOW	9	18	1
PAO1WTandGaLOW	10	17	1
PAO1WTandGaLOW	11	18	1
PAO1WTandGaLOW	12	16	1
PAO1WTandGaLOW	1	15	1
PAO1WTandGaLOW	2	16	1
PAO1WTandGaLOW	3	18	1
PAO1WTandGaLOW	4	18	1
PAO1WTandGaLOW	5	18	1
PAO1WTandGaLOW	6	18	1
PAO1WTandGaLOW	7	14	1
PAO1WTandGaLOW	8	24	0
PAO1WTandGaLOW	9	19	1
PAO1WTandGaLOW	10	24	0
PAO1WTandGaLOW	11	16	1
PAO1WTandGaLOW	12	20	1
PAO1WTandGaLOW	1	17	1
PAO1WTandGaLOW	2	18	1
PAO1WTandGaLOW	3	15	1
PAO1WTandGaLOW	4	18	1
PAO1WTandGaLOW	5	18	1
PAO1WTandGaLOW	6	19	1
PAO1WTandGaLOW	7	20	1
PAO1WTandGaLOW	8	18	1
PAO1WTandGaLOW	9	17	1
PAO1WTandGaLOW	10	18	1
PAO1WTandGaLOW	11	18	1
PAO1WTandGaLOW	12	18	1
PAO1WT	1	17	1
PAO1WT	2	16	1
PAO1WT	3	16	1
PAO1WT	4	15	1
PAO1WT	5	18	1
PAO1WT	6	18	1
PAO1WT	7	14	1
PAO1WT	8	19	1
PAO1WT	9	16	1
PAO1WT	10	18	1
PAO1WT	11	19	1
PAO1WT	12	16	1
PAO1pvdD	1	17	1
PAO1pvdD	2	16	1
PAO1pvdD	3	16	1
PAO1pvdD	4	20	1
PAO1pvdD	5	18	1
PAO1pvdD	6	19	1
PAO1pvdD	7	16	1
PAO1pvdD	8	18	1
PAO1pvdD	9	17	1
PAO1pvdD	10	19	1
PAO1pvdD	11	24	0
PAO1pvdD	12	18	1
NaCl	1	24	0
NaCl	2	24	0
NaCl	3	24	0
NaCl	4	24	0
NaCl	5	24	0
NaCl	6	24	0
NaCl	7	24	0
NaCl	8	24	0
NaCl	9	24	0
NaCl	10	24	0
NaCl	11	24	0
NaCl	12	24	0
PAO1WTandGaLOW	1	19	1
PAO1WTandGaLOW	2	19	1
PAO1WTandGaLOW	3	24	0
PAO1WTandGaLOW	4	20	1
PAO1WTandGaLOW	5	19	1
PAO1WTandGaLOW	6	20	1
PAO1WTandGaLOW	7	21	1
PAO1WTandGaLOW	8	20	1
PAO1WTandGaLOW	9	21	1
PAO1WTandGaLOW	10	19	1
PAO1WTandGaLOW	11	20	1
PAO1WTandGaLOW	12	19	1
PAO1WTandGaLOW	1	20	1
PAO1WTandGaLOW	2	19	1
PAO1WTandGaLOW	3	20	1
PAO1WTandGaLOW	4	19	1
PAO1WTandGaLOW	5	20	1
PAO1WTandGaLOW	6	21	1
PAO1WTandGaLOW	7	20	1
PAO1WTandGaLOW	8	20	1
PAO1WTandGaLOW	9	19	1
PAO1WTandGaLOW	10	19	1
PAO1WTandGaLOW	11	20	1
PAO1WTandGaLOW	12	NA	NA
PAO1WTandGaLOW	1	19	1
PAO1WTandGaLOW	2	19	1
PAO1WTandGaLOW	3	19	1
PAO1WTandGaLOW	4	20	1
PAO1WTandGaLOW	5	21	1
PAO1WTandGaLOW	6	20	1
PAO1WTandGaLOW	7	20	1
PAO1WTandGaLOW	8	20	1
PAO1WTandGaLOW	9	20	1
PAO1WTandGaLOW	10	18	1
PAO1WTandGaLOW	11	NA	NA
PAO1WTandGaLOW	12	19	1
PAO1WT	1	19	1
PAO1WT	2	19	1
PAO1WT	3	19	1
PAO1WT	4	20	1
PAO1WT	5	21	1
PAO1WT	6	20	1
PAO1WT	7	20	1
PAO1WT	8	20	1
PAO1WT	9	19	1
PAO1WT	10	16	1
PAO1WT	11	16	1
PAO1WT	12	16	1
PAO1pvdD	1	19	1
PAO1pvdD	2	18	1
PAO1pvdD	3	18	1
PAO1pvdD	4	16	1
PAO1pvdD	5	20	1
PAO1pvdD	6	20	1
PAO1pvdD	7	20	1
PAO1pvdD	8	20	1
PAO1pvdD	9	17	1
PAO1pvdD	10	19	1
PAO1pvdD	11	19	1
PAO1pvdD	12	19	1
NaCl	1	24	0
NaCl	2	24	0
NaCl	3	24	0
NaCl	4	24	0
NaCl	5	24	0
NaCl	6	24	0
NaCl	7	24	0
NaCl	8	24	0
NaCl	9	24	0
NaCl	10	24	0
NaCl	11	24	0
NaCl	12	24	0
PAO1WTandGaLOW	1	17	1
PAO1WTandGaLOW	2	15	1
PAO1WTandGaLOW	3	19	1
PAO1WTandGaLOW	4	16	1
PAO1WTandGaLOW	5	16	1
PAO1WTandGaLOW	6	18	1
PAO1WTandGaLOW	7	19	1
PAO1WTandGaLOW	8	18	1
PAO1WTandGaLOW	9	18	1
PAO1WTandGaLOW	10	18	1
PAO1WTandGaLOW	11	18	1
PAO1WTandGaLOW	12	17	1
PAO1WTandGaLOW	1	19	1
PAO1WTandGaLOW	2	18	1
PAO1WTandGaLOW	3	20	1
PAO1WTandGaLOW	4	19	1
PAO1WTandGaLOW	5	18	1
PAO1WTandGaLOW	6	19	1
PAO1WTandGaLOW	7	18	1
PAO1WTandGaLOW	8	20	1
PAO1WTandGaLOW	9	18	1
PAO1WTandGaLOW	10	18	1
PAO1WTandGaLOW	11	15	1
PAO1WTandGaLOW	12	18	1
PAO1WTandGaMED	1	19	1
PAO1WTandGaMED	2	19	1
PAO1WTandGaMED	3	20	1
PAO1WTandGaMED	4	19	1
PAO1WTandGaMED	5	16	1
PAO1WTandGaMED	6	19	1
PAO1WTandGaMED	7	24	0
PAO1WTandGaMED	8	14	1
PAO1WTandGaMED	9	24	0
PAO1WTandGaMED	10	17	1
PAO1WTandGaMED	11	18	1
PAO1WTandGaMED	12	24	0
PAO1WT	1	16	1
PAO1WT	2	13	1
PAO1WT	3	18	1
PAO1WT	4	17	1
PAO1WT	5	18	1
PAO1WT	6	18	1
PAO1WT	7	21	1
PAO1WT	8	16	1
PAO1WT	9	18	1
PAO1WT	10	13	1
PAO1WT	11	15	1
PAO1WT	12	19	1
PAO1pvdD	1	19	1
PAO1pvdD	2	17	1
PAO1pvdD	3	19	1
PAO1pvdD	4	16	1
PAO1pvdD	5	16	1
PAO1pvdD	6	19	1
PAO1pvdD	7	18	1
PAO1pvdD	8	20	1
PAO1pvdD	9	18	1
PAO1pvdD	10	19	1
PAO1pvdD	11	13	1
PAO1pvdD	12	19	1
NaCl	1	14	1
NaCl	2	21	1
NaCl	3	16	1
NaCl	4	24	0
NaCl	5	24	0
NaCl	6	24	0
NaCl	7	24	0
NaCl	8	24	0
NaCl	9	24	0
NaCl	10	24	0
NaCl	11	24	0
NaCl	12	24	0
PAO1WTandGaLOW	1	17	1
PAO1WTandGaLOW	2	18	1
PAO1WTandGaLOW	3	21	1
PAO1WTandGaLOW	4	18	1
PAO1WTandGaLOW	5	18	1
PAO1WTandGaLOW	6	18	1
PAO1WTandGaLOW	7	18	1
PAO1WTandGaLOW	8	19	1
PAO1WTandGaLOW	9	17	1
PAO1WTandGaLOW	10	20	1
PAO1WTandGaLOW	11	15	1
PAO1WTandGaLOW	12	19	1
PAO1WTandGaMED	1	19	1
PAO1WTandGaMED	2	18	1
PAO1WTandGaMED	3	18	1
PAO1WTandGaMED	4	20	1
PAO1WTandGaMED	5	22	1
PAO1WTandGaMED	6	24	0
PAO1WTandGaMED	7	24	0
PAO1WTandGaMED	8	21	1
PAO1WTandGaMED	9	20	1
PAO1WTandGaMED	10	21	1
PAO1WTandGaMED	11	18	1
PAO1WTandGaMED	12	19	1
PAO1WTandGaMED	13	24	0
PAO1WTandGaMED	14	20	1
PAO1WTandGaMED	15	NA	NA
PAO1WTandGaMED	16	21	1
PAO1WTandGaMED	17	NA	NA
PAO1WTandGaMED	18	18	1
PAO1WTandGaMED	19	17	1
PAO1WTandGaMED	20	24	0
PAO1WTandGaMED	21	21	1
PAO1WTandGaMED	22	21	1
PAO1WTandGaMED	23	24	0
PAO1WTandGaMED	24	24	0
PAO1WT	1	18	1
PAO1WT	2	17	1
PAO1WT	3	17	1
PAO1WT	4	18	1
PAO1WT	5	NA	NA
PAO1WT	6	18	1
PAO1WT	7	18	1
PAO1WT	8	17	1
PAO1WT	9	17	1
PAO1WT	10	18	1
PAO1WT	11	16	1
PAO1WT	12	19	1
PAO1pvdD	1	18	1
PAO1pvdD	2	17	1
PAO1pvdD	3	19	1
PAO1pvdD	4	NA	NA
PAO1pvdD	5	24	0
PAO1pvdD	6	NA	NA
PAO1pvdD	7	18	1
PAO1pvdD	8	19	1
PAO1pvdD	9	24	0
PAO1pvdD	10	17	1
PAO1pvdD	11	18	1
PAO1pvdD	12	18	1
NaCl	1	18	1
NaCl	2	20	1
NaCl	3	24	0
NaCl	4	24	0
NaCl	5	24	0
NaCl	6	24	0
NaCl	7	24	0
NaCl	8	24	0
NaCl	9	24	0
NaCl	10	24	0
NaCl	11	24	0
NaCl	12	24	0
PAO1WTandGaMED	1	19	1
PAO1WTandGaMED	2	24	0
PAO1WTandGaMED	3	19	1
PAO1WTandGaMED	4	21	1
PAO1WTandGaMED	5	24	0
PAO1WTandGaMED	6	21	1
PAO1WTandGaMED	7	21	1
PAO1WTandGaMED	8	21	1
PAO1WTandGaMED	9	21	1
PAO1WTandGaMED	10	24	0
PAO1WTandGaMED	11	21	1
PAO1WTandGaMED	12	24	0
PAO1WTandGaHIGH	1	20	1
PAO1WTandGaHIGH	2	21	1
PAO1WTandGaHIGH	3	22	1
PAO1WTandGaHIGH	4	23	1
PAO1WTandGaHIGH	5	18	1
PAO1WTandGaHIGH	6	17	1
PAO1WTandGaHIGH	7	22	1
PAO1WTandGaHIGH	8	22	1
PAO1WTandGaHIGH	9	18	1
PAO1WTandGaHIGH	10	22	1
PAO1WTandGaHIGH	11	21	1
PAO1WTandGaHIGH	12	21	1
PAO1WT	1	16	1
PAO1WT	2	18	1
PAO1WT	3	24	0
PAO1WT	4	18	1
PAO1WT	5	16	1
PAO1WT	6	18	1
PAO1WT	7	18	1
PAO1WT	8	18	1
PAO1WT	9	16	1
PAO1WT	10	16	1
PAO1WT	11	18	1
PAO1WT	12	18	1
PAO1pvdD	1	19	1
PAO1pvdD	2	15	1
PAO1pvdD	3	19	1
PAO1pvdD	4	24	0
PAO1pvdD	5	19	1
PAO1pvdD	6	18	1
PAO1pvdD	7	19	1
PAO1pvdD	8	17	1
PAO1pvdD	9	NA	NA
PAO1pvdD	10	18	1
PAO1pvdD	11	19	1
PAO1pvdD	12	18	1
NaCl	1	24	0
NaCl	2	24	0
NaCl	3	24	0
NaCl	4	NA	NA
NaCl	5	NA	NA
NaCl	6	NA	NA
NaCl	7	NA	NA
NaCl	8	17	1
NaCl	9	24	0
NaCl	10	21	1
NaCl	11	24	0
NaCl	12	24	0
PAO1WTandGaMED	1	20	1
PAO1WTandGaMED	2	19	1
PAO1WTandGaMED	3	15	1
PAO1WTandGaMED	4	19	1
PAO1WTandGaMED	5	24	0
PAO1WTandGaMED	6	18	1
PAO1WTandGaMED	7	20	1
PAO1WTandGaMED	8	20	1
PAO1WTandGaMED	9	18	1
PAO1WTandGaMED	10	14	1
PAO1WTandGaMED	11	24	0
PAO1WTandGaMED	12	20	1
PAO1WTandGaHIGH	1	19	1
PAO1WTandGaHIGH	2	18	1
PAO1WTandGaHIGH	3	18	1
PAO1WTandGaHIGH	4	21	1
PAO1WTandGaHIGH	5	18	1
PAO1WTandGaHIGH	6	18	1
PAO1WTandGaHIGH	7	21	1
PAO1WTandGaHIGH	8	20	1
PAO1WTandGaHIGH	9	24	0
PAO1WTandGaHIGH	10	23	1
PAO1WTandGaHIGH	11	20	1
PAO1WTandGaHIGH	12	24	0
PAO1WT	1	17	1
PAO1WT	2	18	1
PAO1WT	3	17	1
PAO1WT	4	17	1
PAO1WT	5	17	1
PAO1WT	6	18	1
PAO1WT	7	17	1
PAO1WT	8	17	1
PAO1WT	9	17	1
PAO1WT	10	13	1
PAO1WT	11	19	1
PAO1WT	12	18	1
PAO1pvdD	1	14	1
PAO1pvdD	2	14	1
PAO1pvdD	3	19	1
PAO1pvdD	4	16	1
PAO1pvdD	5	18	1
PAO1pvdD	6	19	1
PAO1pvdD	7	24	0
PAO1pvdD	8	19	1
PAO1pvdD	9	18	1
PAO1pvdD	10	19	1
PAO1pvdD	11	19	1
PAO1pvdD	12	24	0
NaCl	1	24	0
NaCl	2	NA	NA
NaCl	3	20	1
NaCl	4	24	0
NaCl	5	24	0
NaCl	6	24	0
NaCl	7	24	0
NaCl	8	24	0
NaCl	9	24	0
NaCl	10	24	0
NaCl	11	24	0
NaCl	12	24	0
GaOnly	1	24	0
GaOnly	2	24	0
GaOnly	3	24	0
GaOnly	4	17	1
GaOnly	5	24	0
GaOnly	6	24	0
GaOnly	1	NA	NA
GaOnly	2	17	1
GaOnly	3	17	1
GaOnly	4	24	0
GaOnly	5	24	0
GaOnly	6	24	0
GaOnly	1	18	1
GaOnly	2	17	1
GaOnly	3	17	1
GaOnly	4	24	0
GaOnly	5	24	0
GaOnly	6	17	1
GaOnly	1	24	0
GaOnly	2	24	0
GaOnly	3	24	0
GaOnly	4	NA	NA
GaOnly	5	24	0
GaOnly	6	24	0
NaCl	1	24	0
NaCl	2	24	0
NaCl	3	19	1
NaCl	4	24	0
NaCl	5	24	0
NaCl	6	21	1
GaOnly	1	24	0
GaOnly	2	24	0
GaOnly	3	24	0
GaOnly	4	24	0
GaOnly	5	24	0
GaOnly	6	24	0
GaOnly	1	24	0
GaOnly	2	24	0
GaOnly	3	24	0
GaOnly	4	17	1
GaOnly	5	24	0
GaOnly	6	18	1
GaOnly	1	NA	NA
GaOnly	2	NA	NA
GaOnly	3	24	0
GaOnly	4	NA	NA
GaOnly	5	NA	NA
GaOnly	6	NA	NA
GaOnly	1	24	0
GaOnly	2	18	1
GaOnly	3	17	1
GaOnly	4	NA	NA
GaOnly	5	24	0
GaOnly	6	17	1
NaCl	1	24	0
NaCl	2	24	0
NaCl	3	24	0
NaCl	4	24	0
NaCl	5	24	0
NaCl	6	24	0
GaOnly	1	24	0
GaOnly	2	NA	NA
GaOnly	3	24	0
GaOnly	4	24	0
GaOnly	5	24	0
GaOnly	6	24	0
GaOnly	1	NA	NA
GaOnly	2	16	1
GaOnly	3	24	0
GaOnly	4	24	0
GaOnly	5	24	0
GaOnly	6	24	0
NaCl	1	24	0
NaCl	2	24	0
NaCl	3	24	0
NaCl	4	19	1
NaCl	5	24	0
NaCl	6	24	0
GaOnly	1	24	0
GaOnly	2	24	0
GaOnly	3	24	0
GaOnly	4	24	0
GaOnly	5	24	0
GaOnly	6	24	0
GaOnly	7	24	0
GaOnly	8	24	0
GaOnly	9	24	0
GaOnly	10	24	0
GaOnly	11	24	0
GaOnly	12	24	0
NaCl	1	14	1
NaCl	2	24	0
NaCl	3	24	0
NaCl	4	24	0
NaCl	5	24	0
NaCl	6	24	0
NaCl	7	24	0
NaCl	8	24	0
NaCl	9	24	0
NaCl	10	24	0
NaCl	11	24	0
NaCl	12	24	0
GaOnly	1	16	1
GaOnly	2	24	0
GaOnly	3	24	0
GaOnly	4	24	0
GaOnly	5	24	0
GaOnly	6	24	0
GaOnly	7	24	0
GaOnly	8	24	0
GaOnly	9	24	0
GaOnly	10	24	0
GaOnly	11	24	0
GaOnly	12	24	0
GaOnly	13	24	0
GaOnly	14	24	0
GaOnly	15	24	0
GaOnly	16	24	0
GaOnly	17	24	0
GaOnly	18	24	0
NaCl	1	24	0
NaCl	2	24	0
NaCl	3	24	0
NaCl	4	24	0
NaCl	5	24	0
NaCl	6	24	0
NaCl	7	24	0
NaCl	8	24	0
NaCl	9	24	0
NaCl	10	24	0
NaCl	11	24	0
NaCl	12	24	0
NaCl	13	24	0
NaCl	14	24	0
NaCl	15	24	0
NaCl	16	24	0
NaCl	17	24	0
NaCl	18	24	0
GaOnly	1	15	1
GaOnly	2	15	1
GaOnly	3	15	1
GaOnly	4	18	1
GaOnly	5	24	0
GaOnly	6	24	0
GaOnly	7	24	0
GaOnly	8	24	0
GaOnly	9	24	0
GaOnly	10	24	0
GaOnly	11	24	0
GaOnly	12	24	0
GaOnly	13	24	0
GaOnly	14	24	0
GaOnly	15	24	0
GaOnly	16	24	0
GaOnly	17	24	0
GaOnly	18	24	0
NaCl	1	15	1
NaCl	2	15	1
NaCl	3	15	1
NaCl	4	15	1
NaCl	5	16	1
NaCl	6	17	1
NaCl	7	18	1
NaCl	8	24	0
NaCl	9	24	0
NaCl	10	24	0
NaCl	11	24	0
NaCl	12	24	0
NaCl	13	24	0
NaCl	14	24	0
NaCl	15	24	0
NaCl	16	24	0
NaCl	17	24	0
NaCl	18	24	0

## Sheet: Figure 2DE
# This sheet contains the raw data used in Ross-Gillespie et al. (2014) Gallium-mediated siderophore quenching as an evolutionarily robust antibacterial treatment. EMPH. doi: 10.1093/emph/eou003
# Figure 2D-E
Treatment	Replicate	Time_hrs	GFPFluoro
PAO1WT	1	13	294
PAO1WT	2	13	140
PAO1WT	3	13	165
PAO1WT	4	13	161
PAO1pvdD	1	13	299.333
PAO1pvdD	2	13	133.333
PAO1pvdD	3	13	339.667
PAO1pvdD	4	13	285
PAO1WTandGa500	1	13	179
PAO1WTandGa500	2	13	202
PAO1WTandGa500	3	13	147.333
PAO1WTandGa500	4	13	112
NaCl	1	13	165.667
PAO1WT	1	15	238.333
PAO1WT	2	15	363.667
PAO1WT	3	15	388.667
PAO1WT	4	15	214.333
PAO1pvdD	1	15	461.333
PAO1pvdD	2	15	410.333
PAO1pvdD	3	15	231.333
PAO1pvdD	4	15	151
PAO1WTandGa500	1	15	147.667
PAO1WTandGa500	2	15	177
PAO1WTandGa500	3	15	194.667
PAO1WTandGa500	4	15	186
NaCl	1	15	174.667
PAO1WT	1	17	1687.67
PAO1WT	2	17	289
PAO1WT	3	17	2197.33
PAO1pvdD	1	17	180.333
PAO1pvdD	2	17	328.667
PAO1pvdD	3	17	347
PAO1WTandGa500	1	17	568.667
PAO1WTandGa500	2	17	244.667
PAO1WTandGa500	3	17	794.333
PAO1WTandGa500	4	17	883.333
NaCl	1	17	132.667
PAO1WT	1	20	416.333
PAO1WT	2	20	430.333
PAO1WT	3	20	1529
PAO1pvdD	1	20	1419.67
PAO1pvdD	2	20	1224.5
PAO1pvdD	3	20	1213
PAO1WTandGa500	1	20	1536.33
PAO1WTandGa500	2	20	1371
PAO1WTandGa500	3	20	894
PAO1WTandGa500	4	20	1038.67
NaCl	1	20	130.667
PAO1WT	1	13	228
PAO1WT	2	13	184.667
PAO1WT	3	13	189.333
PAO1WT	4	13	133.667
PAO1pvdD	1	13	227.667
PAO1pvdD	2	13	144
PAO1WTandGa500	1	13	165.333
PAO1WTandGa500	2	13	171
PAO1WTandGa500	3	13	217.333
PAO1WTandGa500	4	13	118.333
NaCl	1	13	140.667
PAO1WT	1	15	351.333
PAO1WT	2	15	177
PAO1WT	3	15	326
PAO1WT	4	15	495.333
PAO1pvdD	1	15	468.667
PAO1pvdD	2	15	323.667
PAO1pvdD	3	15	240
PAO1pvdD	4	15	243.5
PAO1WTandGa500	1	15	283.333
PAO1WTandGa500	2	15	141.667
PAO1WTandGa500	3	15	327.333
PAO1WTandGa500	4	15	168.333
NaCl	1	15	176.333
PAO1WT	1	17	357
PAO1WT	2	17	1641
PAO1WT	3	17	1179.33
PAO1WT	4	17	1699.33
PAO1pvdD	1	17	1103
PAO1pvdD	2	17	1828
PAO1pvdD	3	17	356.667
PAO1pvdD	4	17	397.333
PAO1WTandGa500	1	17	368.333
PAO1WTandGa500	2	17	494.667
PAO1WTandGa500	3	17	1132.67
PAO1WTandGa500	4	17	1360.67
NaCl	1	17	226.333
PAO1WT	1	20	1279
PAO1WT	2	20	471.667
PAO1WT	3	20	1370.67
PAO1WT	4	20	269
PAO1pvdD	1	20	1289
PAO1pvdD	2	20	332.667
PAO1pvdD	3	20	1913.33
PAO1pvdD	4	20	1589.33
PAO1WTandGa500	1	20	898
PAO1WTandGa500	2	20	1281
PAO1WTandGa500	3	20	1354
PAO1WTandGa500	4	20	1342.67
NaCl	1	20	184.333
PAO1WT	1	13	173.333
PAO1WT	2	13	177.333
PAO1WT	3	13	172.667
PAO1WT	4	13	147
PAO1pvdD	1	13	170
PAO1pvdD	2	13	199
PAO1pvdD	3	13	177
PAO1pvdD	4	13	176.667
PAO1WTandGa500	1	13	113.667
PAO1WTandGa500	2	13	180.333
PAO1WTandGa500	3	13	199
PAO1WTandGa500	4	13	156.667
PAO1WT	1	15	175.667
PAO1WT	2	15	119.667
PAO1WT	3	15	97
PAO1WT	4	15	170.667
PAO1pvdD	1	15	263
PAO1pvdD	2	15	100.333
PAO1pvdD	3	15	379.333
PAO1pvdD	4	15	159
PAO1WTandGa500	1	15	145.667
PAO1WTandGa500	2	15	136.333
PAO1WTandGa500	3	15	142
PAO1WTandGa500	4	15	132.333
NaCl	1	15	103.5
PAO1WT	1	17	929.667
PAO1WT	2	17	1579.67
PAO1WT	3	17	1500.33
PAO1WT	4	17	1938.67
PAO1pvdD	1	17	1364
PAO1pvdD	2	17	765.333
PAO1pvdD	3	17	1017.67
PAO1pvdD	4	17	1360.67
PAO1WTandGa500	1	17	121
PAO1WTandGa500	2	17	380.333
PAO1WTandGa500	3	17	150.667
PAO1WTandGa500	4	17	532.333
NaCl	1	17	164
PAO1WT	1	20	917.333
PAO1WT	2	20	1156
PAO1WT	3	20	1584
PAO1WT	4	20	1084
PAO1pvdD	1	20	1433
PAO1pvdD	2	20	1200.67
PAO1pvdD	3	20	1242
PAO1pvdD	4	20	1870.33
PAO1WTandGa500	1	20	149
PAO1WTandGa500	2	20	144.333
PAO1WTandGa500	3	20	1865.33
PAO1WTandGa500	4	20	181.667
NaCl	1	20	218.333
PAO1WT	1	13	133.333
PAO1WT	2	13	176
PAO1WT	3	13	178.333
PAO1WT	4	13	195.333
PAO1pvdD	1	13	160.667
PAO1pvdD	2	13	242
PAO1pvdD	3	13	255.667
PAO1pvdD	4	13	140.5
PAO1WTandGa500	1	13	202.333
PAO1WTandGa500	2	13	152
PAO1WTandGa500	3	13	121
PAO1WTandGa500	4	13	202
NaCl	1	13	136.333
PAO1WT	1	15	370.333
PAO1WT	2	15	644.667
PAO1WT	3	15	668.333
PAO1WT	4	15	360.667
PAO1pvdD	1	15	663.333
PAO1pvdD	2	15	829.333
PAO1pvdD	3	15	742.333
PAO1pvdD	4	15	555.667
PAO1WTandGa500	1	15	160.333
PAO1WTandGa500	2	15	236
PAO1WTandGa500	3	15	495
NaCl	1	15	161.333
PAO1WT	1	17	1771
PAO1WT	2	17	2270.67
PAO1WT	3	17	1963.67
PAO1WT	4	17	1520
PAO1pvdD	1	17	2151.33
PAO1pvdD	2	17	1784.33
PAO1pvdD	3	17	1169
PAO1pvdD	4	17	961.333
PAO1WTandGa500	1	17	159
PAO1WTandGa500	2	17	141.333
PAO1WTandGa500	3	17	1200.33
PAO1WTandGa500	4	17	298.333
NaCl	1	17	128.667
PAO1WT	1	20	1868
PAO1WT	2	20	1001.33
PAO1WT	3	20	1937.33
PAO1WT	4	20	1791.33
PAO1pvdD	1	20	1129
PAO1pvdD	2	20	1510.33
PAO1pvdD	3	20	1142
PAO1WTandGa500	1	20	1476
PAO1WTandGa500	2	20	604.5
PAO1WTandGa500	3	20	1337
NaCl	1	20	289.333
PAO1WT	1	13	189.667
PAO1WT	2	13	215.333
PAO1WT	3	13	271.333
PAO1WT	4	13	163
PAO1pvdD	1	13	136
PAO1pvdD	2	13	188.667
PAO1pvdD	3	13	163.333
PAO1pvdD	4	13	138.333
PAO1WTandGa500	1	13	161.667
PAO1WTandGa500	2	13	327
PAO1WTandGa500	3	13	142
PAO1WTandGa500	4	13	196.333
NaCl	1	13	107.667
PAO1WT	1	15	188
PAO1WT	2	15	184.667
PAO1WT	3	15	372
PAO1WT	4	15	276.667
PAO1pvdD	1	15	234.667
PAO1pvdD	2	15	225.667
PAO1pvdD	3	15	246.667
PAO1pvdD	4	15	268.333
PAO1WTandGa500	1	15	113.667
PAO1WTandGa500	2	15	154.333
PAO1WTandGa500	3	15	131
PAO1WTandGa500	4	15	177.667
NaCl	1	15	176.333
PAO1WT	1	17	749.333
PAO1WT	2	17	600
PAO1WT	3	17	1064.67
PAO1WT	4	17	609.333
PAO1pvdD	1	17	2056.67
PAO1pvdD	2	17	318.333
PAO1pvdD	3	17	219
PAO1pvdD	4	17	132
PAO1WTandGa500	1	17	315
PAO1WTandGa500	2	17	144.667
PAO1WTandGa500	3	17	129.333
PAO1WTandGa500	4	17	104.667
NaCl	1	17	109.667
PAO1WT	1	20	1434.33
PAO1WT	2	20	1138
PAO1WT	3	20	1365.5
PAO1WT	4	20	1163
PAO1pvdD	1	20	824.667
PAO1pvdD	2	20	1298
PAO1pvdD	3	20	1334.67
PAO1pvdD	4	20	1059.33
PAO1WTandGa500	1	20	1086
PAO1WTandGa500	2	20	253.333
PAO1WTandGa500	3	20	1108
PAO1WTandGa500	4	20	437
NaCl	1	20	147.333
PAO1WT	1	13	161.333
PAO1WT	2	13	194.667
PAO1WT	3	13	198.333
PAO1WT	4	13	166.667
PAO1pvdD	1	13	174.333
PAO1pvdD	2	13	108.333
PAO1pvdD	3	13	148.667
PAO1pvdD	4	13	151.333
PAO1WTandGa500	1	13	168.667
PAO1WTandGa500	2	13	170.333
PAO1WTandGa500	3	13	200.667
PAO1WTandGa500	4	13	170.333
NaCl	1	13	197.333
PAO1WT	1	15	309.667
PAO1WT	2	15	252.333
PAO1WT	3	15	236.667
PAO1WT	4	15	425
PAO1pvdD	1	15	245
PAO1pvdD	2	15	289.667
PAO1pvdD	3	15	310
PAO1pvdD	4	15	253
PAO1WTandGa500	1	15	266.667
PAO1WTandGa500	2	15	127
PAO1WTandGa500	3	15	190
PAO1WTandGa500	4	15	295
NaCl	1	15	222.667
PAO1WT	1	17	1264.67
PAO1WT	2	17	1690
PAO1WT	3	17	813.667
PAO1WT	4	17	1443.33
PAO1pvdD	1	17	1302.33
PAO1pvdD	2	17	752
PAO1pvdD	3	17	1223.67
PAO1pvdD	4	17	502.667
PAO1WTandGa500	1	17	436.667
PAO1WTandGa500	2	17	621
PAO1WTandGa500	3	17	1006.33
PAO1WTandGa500	4	17	275.333
NaCl	1	17	244.333
PAO1WT	1	20	1405.67
PAO1WT	2	20	1226
PAO1WT	3	20	1240
PAO1WT	4	20	1371.67
PAO1pvdD	1	20	981
PAO1pvdD	2	20	1246
PAO1pvdD	3	20	1718.67
PAO1pvdD	4	20	1002.33
PAO1WTandGa500	1	20	1501
PAO1WTandGa500	2	20	170.333
PAO1WTandGa500	3	20	182.333
PAO1WTandGa500	4	20	1447.33
NaCl	1	20	196.333

## Sheet: Figure 3
# This sheet contains the raw data used in Ross-Gillespie et al. (2014) Gallium-mediated siderophore quenching as an evolutionarily robust antibacterial treatment. EMPH. doi: 10.1093/emph/eou003
# Figure 3
Treatment	Replicate	Time	OD600
Control	1	0.5	0.00757666
Control	1	0.75	0.00821
Control	1	1	0.00874333
Control	1	1.25	0.01006
Control	1	1.5	0.00996
Control	1	1.75	0.0108933
Control	1	2	0.01186
Control	1	2.25	0.0127267
Control	1	2.5	0.0139933
Control	1	2.75	0.0144767
Control	1	3	0.0153433
Control	1	3.25	0.01671
Control	1	3.5	0.0175267
Control	1	3.75	0.0185267
Control	1	4	0.01986
Control	1	4.25	0.0216433
Control	1	4.5	0.0236767
Control	1	4.75	0.0262933
Control	1	5	0.0291933
Control	1	5.25	0.0318933
Control	1	5.5	0.03511
Control	1	5.75	0.0383933
Control	1	6	0.0424767
Control	1	6.25	0.0447267
Control	1	6.5	0.0478433
Control	1	6.75	0.0493933
Control	1	7	0.05331
Control	1	7.25	0.0551767
Control	1	7.5	0.0569433
Control	1	7.75	0.0591767
Control	1	8	0.0620767
Control	1	8.25	0.06376
Control	1	8.5	0.0662267
Control	1	8.75	0.0699267
Control	1	9	0.07226
Control	1	9.25	0.07586
Control	1	9.5	0.07776
Control	1	9.75	0.0814767
Control	1	10	0.0849267
Control	1	10.25	0.0880933
Control	1	10.5	0.0911267
Control	1	10.75	0.09441
Control	1	11	0.0964933
Control	1	11.25	0.10011
Control	1	11.5	0.103027
Control	1	11.75	0.10666
Control	1	12	0.109977
Control	1	12.25	0.113543
Control	1	12.5	0.117393
Control	1	12.75	0.12066
Control	1	13	0.12296
Control	1	13.25	0.125627
Control	1	13.5	0.12896
Control	1	13.75	0.13166
Control	1	14	0.13661
Control	1	14.25	0.141443
Control	1	14.5	0.14166
Control	1	14.75	0.13506
Control	1	15	0.135343
Control	1	15.25	0.137377
Control	1	15.5	0.140327
Control	1	15.75	0.141193
Control	1	16	0.143593
Control	1	16.25	0.147343
Control	1	16.5	0.14931
Control	1	16.75	0.15136
Control	1	17	0.15381
Control	1	17.25	0.159693
Control	1	17.5	0.164477
Control	1	17.75	0.167343
Control	1	18	0.173977
Control	1	18.25	0.174043
Control	1	18.5	0.17621
Control	1	18.75	0.180393
Control	1	19	0.181827
Control	1	19.25	0.18686
Control	1	19.5	0.19151
Control	1	19.75	0.19236
Control	1	20	0.19811
Control	1	20.25	0.204977
Control	1	20.5	0.205593
Control	1	20.75	0.20371
Control	1	21	0.20616
Control	1	21.25	0.213243
Control	1	21.5	0.212243
Control	1	21.75	0.216777
Control	1	22	0.21786
Control	1	22.25	0.22181
Control	1	22.5	0.22256
Control	1	22.75	0.224077
Control	1	23	0.227143
Control	1	23.25	0.229043
Control	1	23.5	0.230493
Control	1	23.92	0.01316
Control	1	24.17	0.01491
Control	1	24.42	0.01661
Control	1	24.67	0.0186433
Control	1	24.92	0.0219267
Control	1	25.17	0.02626
Control	1	25.42	0.0304433
Control	1	25.67	0.03866
Control	1	25.92	0.0508433
Control	1	26.17	0.05761
Control	1	26.42	0.0647933
Control	1	26.67	0.0711433
Control	1	26.92	0.0775433
Control	1	27.17	0.0846267
Control	1	27.42	0.0905267
Control	1	27.67	0.09616
Control	1	27.92	0.10216
Control	1	28.17	0.10831
Control	1	28.42	0.11421
Control	1	28.67	0.12031
Control	1	28.92	0.126143
Control	1	29.17	0.132577
Control	1	29.42	0.137693
Control	1	29.67	0.14336
Control	1	29.92	0.148843
Control	1	30.17	0.15301
Control	1	30.42	0.156377
Control	1	30.67	0.159793
Control	1	30.92	0.163993
Control	1	31.17	0.16681
Control	1	31.42	0.170593
Control	1	31.67	0.173493
Control	1	31.92	0.17691
Control	1	32.17	0.179377
Control	1	32.42	0.183143
Control	1	32.67	0.18601
Control	1	32.92	0.189677
Control	1	33.17	0.192543
Control	1	33.42	0.194927
Control	1	33.67	0.197793
Control	1	33.92	0.199643
Control	1	34.17	0.203043
Control	1	34.42	0.20561
Control	1	34.67	0.207927
Control	1	34.92	0.21121
Control	1	35.17	0.214243
Control	1	35.42	0.216243
Control	1	35.67	0.219493
Control	1	35.92	0.221543
Control	1	36.17	0.224543
Control	1	36.42	0.226177
Control	1	36.67	0.22926
Control	1	36.92	0.23041
Control	1	37.17	0.23326
Control	1	37.42	0.23366
Control	1	37.67	0.236977
Control	1	37.92	0.239493
Control	1	38.17	0.24131
Control	1	38.42	0.24381
Control	1	38.67	0.244977
Control	1	38.92	0.247493
Control	1	39.17	0.250427
Control	1	39.42	0.251493
Control	1	39.67	0.25476
Control	1	39.92	0.257227
Control	1	40.17	0.26091
Control	1	40.42	0.262677
Control	1	40.67	0.264777
Control	1	40.92	0.26596
Control	1	41.17	0.267343
Control	1	41.42	0.268143
Control	1	41.67	0.269793
Control	1	41.92	0.27106
Control	1	42.17	0.274127
Control	1	42.42	0.274527
Control	1	42.67	0.27566
Control	1	42.92	0.277527
Control	1	43.17	0.279993
Control	1	43.42	0.281793
Control	1	43.67	0.282727
Control	1	43.92	0.283127
Control	1	44.17	0.284993
Control	1	44.42	0.28641
Control	1	44.67	0.288243
Control	1	44.92	0.28916
Control	1	45.17	0.29176
Control	1	45.42	0.293077
Control	1	45.67	0.294443
Control	1	45.92	0.295493
Control	1	46.17	0.29696
Control	1	46.42	0.29871
Control	1	46.67	0.299727
Control	1	46.92	0.30016
Control	1	47.17	0.302143
Control	1	48.92	0.025835
Control	1	49.17	0.02876
Control	1	49.42	0.0328
Control	1	49.67	0.0361
Control	1	49.92	0.04774
Control	1	50.17	0.05658
Control	1	50.42	0.0628
Control	1	50.67	0.06888
Control	1	50.92	0.073
Control	1	51.17	0.07704
Control	1	51.42	0.08124
Control	1	51.67	0.08484
Control	1	51.92	0.08864
Control	1	52.17	0.09222
Control	1	52.42	0.09634
Control	1	52.67	0.1006
Control	1	52.92	0.10438
Control	1	53.17	0.1086
Control	1	53.42	0.11164
Control	1	53.67	0.11236
Control	1	53.92	0.11736
Control	1	54.17	0.12082
Control	1	54.42	0.11958
Control	1	54.67	0.12218
Control	1	54.92	0.1236
Control	1	55.17	0.12852
Control	1	55.42	0.12862
Control	1	55.67	0.13146
Control	1	55.92	0.1351
Control	1	56.17	0.13568
Control	1	56.42	0.13962
Control	1	56.67	0.14164
Control	1	56.92	0.14456
Control	1	57.17	0.14746
Control	1	57.42	0.15048
Control	1	57.67	0.1541
Control	1	57.92	0.15646
Control	1	58.17	0.15846
Control	1	58.42	0.15902
Control	1	58.67	0.16204
Control	1	58.92	0.16304
Control	1	59.17	0.16366
Control	1	59.42	0.16566
Control	1	59.67	0.16732
Control	1	59.92	0.16998
Control	1	60.17	0.1727
Control	1	60.42	0.17334
Control	1	60.67	0.17446
Control	1	60.92	0.17502
Control	1	61.17	0.17772
Control	1	61.42	0.17932
Control	1	61.67	0.17904
Control	1	61.92	0.18122
Control	1	62.17	0.1841
Control	1	62.42	0.18682
Control	1	62.67	0.18682
Control	1	62.92	0.18936
Control	1	63.17	0.19176
Control	1	63.42	0.19318
Control	1	63.67	0.1955
Control	1	63.92	0.1987
Control	1	64.17	0.19976
Control	1	64.42	0.19986
Control	1	64.67	0.20284
Control	1	64.92	0.20262
Control	1	65.17	0.20828
Control	1	65.42	0.20844
Control	1	65.67	0.20894
Control	1	65.92	0.20986
Control	1	66.17	0.21216
Control	1	66.42	0.21604
Control	1	66.67	0.21774
Control	1	66.92	0.21862
Control	1	67.17	0.21974
Control	1	67.42	0.21952
Control	1	67.67	0.22132
Control	1	67.92	0.2227
Control	1	68.17	0.22544
Control	1	68.42	0.2284
Control	1	68.67	0.23192
Control	1	68.92	0.23304
Control	1	69.17	0.23426
Control	1	69.42	0.23758
Control	1	69.67	0.23642
Control	1	69.92	0.23718
Control	1	70.17	0.2385
Control	1	70.42	0.23854
Control	1	70.67	0.24092
Control	1	70.92	0.2435
Control	1	71.17	0.24374
Control	1	71.42	0.24582
Control	1	72.45	0.02521
Control	1	72.7	0.0298433
Control	1	72.95	0.02946
Control	1	73.2	0.04301
Control	1	73.45	0.0501767
Control	1	73.7	0.0596267
Control	1	73.95	0.06936
Control	1	74.2	0.0781267
Control	1	74.45	0.0858433
Control	1	74.7	0.0929433
Control	1	74.95	0.100477
Control	1	75.2	0.108043
Control	1	75.45	0.113627
Control	1	75.7	0.119993
Control	1	75.95	0.12796
Control	1	76.2	0.13046
Control	1	76.45	0.130027
Control	1	76.7	0.134677
Control	1	76.95	0.138727
Control	1	77.2	0.144177
Control	1	77.45	0.148027
Control	1	77.7	0.154343
Control	1	77.95	0.157777
Control	1	78.2	0.16586
Control	1	78.45	0.167927
Control	1	78.7	0.17276
Control	1	78.95	0.178877
Control	1	79.2	0.18361
Control	1	79.45	0.18551
Control	1	79.7	0.19031
Control	1	79.95	0.192927
Control	1	80.2	0.196227
Control	1	80.45	0.200727
Control	1	80.7	0.20491
Control	1	80.95	0.207143
Control	1	81.2	0.211843
Control	1	81.45	0.21496
Control	1	81.7	0.218593
Control	1	81.95	0.225127
Control	1	82.2	0.227427
Control	1	82.45	0.228943
Control	1	82.7	0.233143
Control	1	82.95	0.236593
Control	1	83.2	0.23881
Control	1	83.45	0.240227
Control	1	83.7	0.241243
Control	1	83.95	0.241327
Control	1	84.2	0.241693
Control	1	84.45	0.24411
Control	1	84.7	0.24571
Control	1	84.95	0.24461
Control	1	85.2	0.245393
Control	1	85.45	0.24296
Control	1	85.7	0.242943
Control	1	85.95	0.242527
Control	1	86.2	0.241027
Control	1	86.45	0.24066
Control	1	86.7	0.240843
Control	1	86.95	0.23866
Control	1	87.2	0.238643
Control	1	87.45	0.23546
Control	1	87.7	0.237027
Control	1	87.95	0.23586
Control	1	88.2	0.237543
Control	1	88.45	0.240893
Control	1	88.7	0.24436
Control	1	88.95	0.246493
Control	1	89.2	0.248543
Control	1	89.45	0.249127
Control	1	89.7	0.25236
Control	1	89.95	0.256493
Control	1	90.2	0.257527
Control	1	90.45	0.258827
Control	1	90.7	0.26126
Control	1	90.95	0.26281
Control	1	91.2	0.262243
Control	1	91.45	0.263943
Control	1	91.7	0.26811
Control	1	91.95	0.270043
Control	1	92.2	0.27111
Control	1	92.45	0.274093
Control	1	92.7	0.27571
Control	1	92.95	0.278993
Control	1	93.2	0.282043
Control	1	93.45	0.28486
Control	1	93.7	0.285593
Control	1	93.95	0.288227
Control	1	94.2	0.290543
Control	1	94.45	0.29206
Control	1	94.7	0.29506
Control	1	94.95	0.297543
Control	1	95.2	0.300293
Control	1	96.13	0.02561
Control	1	96.38	0.02811
Control	1	96.63	0.03126
Control	1	96.88	0.0345767
Control	1	97.13	0.0378933
Control	1	97.38	0.0399767
Control	1	97.63	0.0489933
Control	1	97.88	0.0556933
Control	1	98.13	0.05971
Control	1	98.38	0.0622433
Control	1	98.63	0.06516
Control	1	98.88	0.0665267
Control	1	99.13	0.0693267
Control	1	99.38	0.07226
Control	1	99.63	0.0731267
Control	1	99.88	0.0778267
Control	1	100.13	0.07951
Control	1	100.38	0.08166
Control	1	100.63	0.0841767
Control	1	100.88	0.08531
Control	1	101.13	0.0868767
Control	1	101.38	0.0877933
Control	1	101.63	0.0916267
Control	1	101.88	0.0940767
Control	1	102.13	0.0951433
Control	1	102.38	0.09736
Control	1	102.63	0.0991933
Control	1	102.88	0.102927
Control	1	103.13	0.104243
Control	1	103.38	0.105427
Control	1	103.63	0.107827
Control	1	103.88	0.108793
Control	1	104.13	0.11081
Control	1	104.38	0.110227
Control	1	104.63	0.111443
Control	1	104.88	0.113577
Control	1	105.13	0.11496
Control	1	105.38	0.116377
Control	1	105.63	0.11971
Control	1	105.88	0.11996
Control	1	106.13	0.121193
Control	1	106.38	0.121893
Control	1	106.63	0.12316
Control	1	106.88	0.123977
Control	1	107.13	0.126893
Control	1	107.38	0.13081
Control	1	107.63	0.13271
Control	1	107.88	0.133443
Control	1	108.13	0.134577
Control	1	108.38	0.13581
Control	1	108.63	0.13636
Control	1	108.88	0.137093
Control	1	109.13	0.138477
Control	1	109.38	0.139443
Control	1	109.63	0.140727
Control	1	109.88	0.141027
Control	1	110.13	0.14191
Control	1	110.38	0.142843
Control	1	110.63	0.144093
Control	1	110.88	0.144877
Control	1	111.13	0.14596
Control	1	111.38	0.14751
Control	1	111.63	0.149127
Control	1	111.88	0.149377
Control	1	112.13	0.150143
Control	1	112.38	0.150977
Control	1	112.63	0.15321
Control	1	112.88	0.154277
Control	1	113.13	0.15486
Control	1	113.38	0.15486
Control	1	113.63	0.15771
Control	1	113.88	0.15956
Control	1	114.13	0.159727
Control	1	114.38	0.16061
Control	1	114.63	0.159977
Control	1	114.88	0.162293
Control	1	115.13	0.16461
Control	1	115.38	0.164693
Control	1	115.63	0.163127
Control	1	115.88	0.16656
Control	1	116.13	0.16661
Control	1	116.38	0.165977
Control	1	116.63	0.16656
Control	1	116.88	0.16781
Control	1	117.13	0.16796
Control	1	117.38	0.169427
Control	1	117.63	0.170643
Control	1	117.88	0.171477
Control	1	118.13	0.172277
Control	1	118.38	0.17251
Control	1	118.63	0.174377
Control	1	118.88	0.175527
Control	1	120.01	0.01346
Control	1	120.26	0.0137433
Control	1	120.51	0.0159267
Control	1	120.76	0.0188933
Control	1	121.01	0.02296
Control	1	121.26	0.0288267
Control	1	121.51	0.0361767
Control	1	121.76	0.04011
Control	1	122.01	0.0501433
Control	1	122.26	0.0553767
Control	1	122.51	0.0609267
Control	1	122.76	0.0669933
Control	1	123.01	0.07091
Control	1	123.26	0.0742767
Control	1	123.51	0.07751
Control	1	123.76	0.0812933
Control	1	124.01	0.08441
Control	1	124.26	0.08746
Control	1	124.51	0.0908933
Control	1	124.76	0.0933767
Control	1	125.01	0.0968267
Control	1	125.26	0.10006
Control	1	125.51	0.10426
Control	1	125.76	0.106793
Control	1	126.01	0.109627
Control	1	126.26	0.11271
Control	1	126.51	0.115827
Control	1	126.76	0.11836
Control	1	127.01	0.12156
Control	1	127.26	0.125377
Control	1	127.51	0.12766
Control	1	127.76	0.129877
Control	1	128.01	0.132793
Control	1	128.26	0.134777
Control	1	128.51	0.13786
Control	1	128.76	0.139127
Control	1	129.01	0.141643
Control	1	129.26	0.144177
Control	1	129.51	0.14711
Control	1	129.76	0.15051
Control	1	130.01	0.15131
Control	1	130.26	0.15326
Control	1	130.51	0.155877
Control	1	130.76	0.15851
Control	1	131.01	0.161777
Control	1	131.26	0.16381
Control	1	131.51	0.16656
Control	1	131.76	0.168577
Control	1	132.01	0.17136
Control	1	132.26	0.174277
Control	1	132.51	0.177393
Control	1	132.76	0.17901
Control	1	133.01	0.18256
Control	1	133.26	0.184743
Control	1	133.51	0.186777
Control	1	133.76	0.189043
Control	1	134.01	0.19221
Control	1	134.26	0.19441
Control	1	134.51	0.196877
Control	1	134.76	0.201977
Control	1	135.01	0.20406
Control	1	135.26	0.20581
Control	1	135.51	0.20716
Control	1	135.76	0.20856
Control	1	136.01	0.210393
Control	1	136.26	0.211993
Control	1	136.51	0.213127
Control	1	136.76	0.21586
Control	1	137.01	0.217177
Control	1	137.26	0.21886
Control	1	137.51	0.22056
Control	1	137.76	0.222443
Control	1	138.01	0.224743
Control	1	138.26	0.225627
Control	1	138.51	0.228193
Control	1	138.76	0.229443
Control	1	139.01	0.231527
Control	1	139.26	0.232893
Control	1	139.51	0.234727
Control	1	139.76	0.23596
Control	1	140.01	0.239577
Control	1	140.26	0.240027
Control	1	140.51	0.24116
Control	1	140.76	0.244177
Control	1	141.01	0.24561
Control	1	141.26	0.246893
Control	1	141.51	0.248027
Control	1	141.76	0.249193
Control	1	142.01	0.252277
Control	1	142.26	0.253977
Control	1	142.51	0.256343
Control	1	142.76	0.256843
Control	1	143.24	0.03306
Control	1	143.49	0.0230933
Control	1	143.74	0.0256267
Control	1	143.99	0.02881
Control	1	144.24	0.0329433
Control	1	144.49	0.0382767
Control	1	144.74	0.0432267
Control	1	144.99	0.0464433
Control	1	145.24	0.0578767
Control	1	145.49	0.0639767
Control	1	145.74	0.0718767
Control	1	145.99	0.0758933
Control	1	146.24	0.0797433
Control	1	146.49	0.0823933
Control	1	146.74	0.08621
Control	1	146.99	0.0885433
Control	1	147.24	0.0915933
Control	1	147.49	0.0948767
Control	1	147.74	0.09696
Control	1	147.99	0.10226
Control	1	148.24	0.105693
Control	1	148.49	0.108077
Control	1	148.74	0.11211
Control	1	148.99	0.115627
Control	1	149.24	0.119177
Control	1	149.49	0.12186
Control	1	149.74	0.122493
Control	1	149.99	0.12516
Control	1	150.24	0.12876
Control	1	150.49	0.12786
Control	1	150.74	0.129227
Control	1	150.99	0.13031
Control	1	151.24	0.13236
Control	1	151.49	0.134927
Control	1	151.74	0.13666
Control	1	151.99	0.137893
Control	1	152.24	0.13966
Control	1	152.49	0.14016
Control	1	152.74	0.14391
Control	1	152.99	0.145843
Control	1	153.24	0.147693
Control	1	153.49	0.149793
Control	1	153.74	0.150993
Control	1	153.99	0.154177
Control	1	154.24	0.15571
Control	1	154.49	0.15801
Control	1	154.74	0.161277
Control	1	154.99	0.16411
Control	1	155.24	0.166427
Control	1	155.49	0.169127
Control	1	155.74	0.17346
Control	1	155.99	0.17451
Control	1	156.24	0.177377
Control	1	156.49	0.180993
Control	1	156.74	0.183427
Control	1	156.99	0.188593
Control	1	157.24	0.19256
Control	1	157.49	0.19636
Control	1	157.74	0.19941
Control	1	157.99	0.202993
Control	1	158.24	0.20801
Control	1	158.49	0.211243
Control	1	158.74	0.213943
Control	1	158.99	0.215227
Control	1	159.24	0.21656
Control	1	159.49	0.220927
Control	1	159.74	0.223227
Control	1	159.99	0.228343
Control	1	160.24	0.232577
Control	1	160.49	0.235527
Control	1	160.74	0.239193
Control	1	160.99	0.24256
Control	1	161.24	0.245643
Control	1	161.49	0.249843
Control	1	161.74	0.25026
Control	1	161.99	0.254827
Control	1	162.24	0.256727
Control	1	162.49	0.258593
Control	1	162.74	0.25826
Control	1	162.99	0.26216
Control	1	163.24	0.26671
Control	1	163.49	0.268493
Control	1	163.74	0.27021
Control	1	163.99	0.275527
Control	1	164.24	0.27021
Control	1	164.49	0.273127
Control	1	164.74	0.27381
Control	1	164.99	0.278293
Control	1	165.24	0.280827
Control	1	165.49	0.28086
Control	1	165.74	0.284377
Control	1	165.99	0.289127
Control	1	166.24	0.290877
Control	1	166.49	0.291077
Control	1	167.5	0.02268
Control	1	167.75	0.02636
Control	1	168	0.0295433
Control	1	168.25	0.0334433
Control	1	168.5	0.03756
Control	1	168.75	0.04356
Control	1	169	0.04541
Control	1	169.25	0.0559267
Control	1	169.5	0.0628267
Control	1	169.75	0.0670767
Control	1	170	0.07201
Control	1	170.25	0.0757267
Control	1	170.5	0.07831
Control	1	170.75	0.08111
Control	1	171	0.0857767
Control	1	171.25	0.0888433
Control	1	171.5	0.0913767
Control	1	171.75	0.09566
Control	1	172	0.0984433
Control	1	172.25	0.101977
Control	1	172.5	0.104843
Control	1	172.75	0.10806
Control	1	173	0.11156
Control	1	173.25	0.11426
Control	1	173.5	0.116627
Control	1	173.75	0.120627
Control	1	174	0.123293
Control	1	174.25	0.126493
Control	1	174.5	0.12921
Control	1	174.75	0.132777
Control	1	175	0.13591
Control	1	175.25	0.137777
Control	1	175.5	0.138093
Control	1	175.75	0.13856
Control	1	176	0.13926
Control	1	176.25	0.140227
Control	1	176.5	0.14191
Control	1	176.75	0.14471
Control	1	177	0.146543
Control	1	177.25	0.14846
Control	1	177.5	0.15166
Control	1	177.75	0.15321
Control	1	178	0.15581
Control	1	178.25	0.157577
Control	1	178.5	0.160393
Control	1	178.75	0.163593
Control	1	179	0.166243
Control	1	179.25	0.16826
Control	1	179.5	0.173693
Control	1	179.75	0.175727
Control	1	180	0.178677
Control	1	180.25	0.181577
Control	1	180.5	0.18506
Control	1	180.75	0.190343
Control	1	181	0.193177
Control	1	181.25	0.196543
Control	1	181.5	0.200527
Control	1	181.75	0.20646
Control	1	182	0.208293
Control	1	182.25	0.212027
Control	1	182.5	0.21716
Control	1	182.75	0.22346
Control	1	183	0.227493
Control	1	183.25	0.23226
Control	1	183.5	0.23591
Control	1	183.75	0.23561
Control	1	184	0.23541
Control	1	184.25	0.240627
Control	1	184.5	0.241843
Control	1	184.75	0.244693
Control	1	185	0.246627
Control	1	185.25	0.246943
Control	1	185.5	0.25036
Control	1	185.75	0.253893
Control	1	186	0.254843
Control	1	186.25	0.255127
Control	1	186.5	0.25861
Control	1	186.75	0.258927
Control	1	187	0.264027
Control	1	187.25	0.263893
Control	1	187.5	0.267927
Control	1	187.75	0.272093
Control	1	188	0.27221
Control	1	188.25	0.266677
Control	1	188.5	0.269243
Control	1	188.75	0.270177
Control	1	189	0.273377
Control	1	189.25	0.27421
Control	1	189.5	0.27666
Control	1	189.75	0.279877
Control	1	190	0.27961
Control	1	190.25	0.28081
Control	1	190.5	0.279227
Control	1	191.21	0.02144
Control	1	191.46	0.0254267
Control	1	191.71	0.0297267
Control	1	191.96	0.0338767
Control	1	192.21	0.0387767
Control	1	192.46	0.0437767
Control	1	192.71	0.0454767
Control	1	192.96	0.0532267
Control	1	193.21	0.0607933
Control	1	193.46	0.0663933
Control	1	193.71	0.0710433
Control	1	193.96	0.0750433
Control	1	194.21	0.0788267
Control	1	194.46	0.0823433
Control	1	194.71	0.0856767
Control	1	194.96	0.0892767
Control	1	195.21	0.0930767
Control	1	195.46	0.09656
Control	1	195.71	0.0998933
Control	1	195.96	0.103477
Control	1	196.21	0.107143
Control	1	196.46	0.110927
Control	1	196.71	0.11366
Control	1	196.96	0.11701
Control	1	197.21	0.121377
Control	1	197.46	0.127993
Control	1	197.71	0.131527
Control	1	197.96	0.132743
Control	1	198.21	0.133343
Control	1	198.46	0.13521
Control	1	198.71	0.136343
Control	1	198.96	0.138143
Control	1	199.21	0.140343
Control	1	199.46	0.143277
Control	1	199.71	0.146643
Control	1	199.96	0.149677
Control	1	200.21	0.152327
Control	1	200.46	0.15371
Control	1	200.71	0.15826
Control	1	200.96	0.160143
Control	1	201.21	0.16221
Control	1	201.46	0.165193
Control	1	201.71	0.168627
Control	1	201.96	0.17076
Control	1	202.21	0.17176
Control	1	202.46	0.17691
Control	1	202.71	0.181643
Control	1	202.96	0.18586
Control	1	203.21	0.188877
Control	1	203.46	0.191143
Control	1	203.71	0.195677
Control	1	203.96	0.198727
Control	1	204.21	0.20296
Control	1	204.46	0.204377
Control	1	204.71	0.209077
Control	1	204.96	0.209627
Control	1	205.21	0.214627
Control	1	205.46	0.21916
Control	1	205.71	0.22206
Control	1	205.96	0.225277
Control	1	206.21	0.229943
Control	1	206.46	0.235343
Control	1	206.71	0.23916
Control	1	206.96	0.244577
Control	1	207.21	0.243327
Control	1	207.46	0.24546
Control	1	207.71	0.251143
Control	1	207.96	0.253243
Control	1	208.21	0.25551
Control	1	208.46	0.255127
Control	1	208.71	0.25626
Control	1	208.96	0.25761
Control	1	209.21	0.263577
Control	1	209.46	0.26566
Control	1	209.71	0.266177
Control	1	209.96	0.266543
Control	1	210.21	0.267843
Control	1	210.46	0.27266
Control	1	210.71	0.27271
Control	1	210.96	0.275093
Control	1	211.21	0.27621
Control	1	211.46	0.27546
Control	1	211.71	0.27846
Control	1	211.96	0.27651
Control	1	212.21	0.28051
Control	1	212.46	0.281443
Control	1	212.71	0.278727
Control	1	212.96	0.286093
Control	1	213.21	0.286227
Control	1	213.46	0.28566
Control	1	213.71	0.28601
Control	1	213.96	0.28476
Control	1	214.21	0.28761
Control	1	215.17	0.02622
Control	1	215.42	0.02931
Control	1	215.67	0.0349267
Control	1	215.92	0.0408767
Control	1	216.17	0.04671
Control	1	216.42	0.0514433
Control	1	216.67	0.06646
Control	1	216.92	0.0739933
Control	1	217.17	0.07911
Control	1	217.42	0.08526
Control	1	217.67	0.0893433
Control	1	217.92	0.0939433
Control	1	218.17	0.0983267
Control	1	218.42	0.102493
Control	1	218.67	0.108093
Control	1	218.92	0.11221
Control	1	219.17	0.116343
Control	1	219.42	0.120327
Control	1	219.67	0.125077
Control	1	219.92	0.128677
Control	1	220.17	0.132693
Control	1	220.42	0.13651
Control	1	220.67	0.140593
Control	1	220.92	0.14436
Control	1	221.17	0.147227
Control	1	221.42	0.15081
Control	1	221.67	0.15366
Control	1	221.92	0.157343
Control	1	222.17	0.15931
Control	1	222.42	0.16216
Control	1	222.67	0.166127
Control	1	222.92	0.167743
Control	1	223.17	0.17096
Control	1	223.42	0.173743
Control	1	223.67	0.174977
Control	1	223.92	0.178727
Control	1	224.17	0.181577
Control	1	224.42	0.183777
Control	1	224.67	0.186877
Control	1	224.92	0.188427
Control	1	225.17	0.19236
Control	1	225.42	0.194643
Control	1	225.67	0.197727
Control	1	225.92	0.19976
Control	1	226.17	0.201793
Control	1	226.42	0.203593
Control	1	226.67	0.207493
Control	1	226.92	0.20956
Control	1	227.17	0.211093
Control	1	227.42	0.214927
Control	1	227.67	0.21581
Control	1	227.92	0.21866
Control	1	228.17	0.22136
Control	1	228.42	0.223627
Control	1	228.67	0.22641
Control	1	228.92	0.228693
Control	1	229.17	0.232743
Control	1	229.42	0.235993
Control	1	229.67	0.23876
Control	1	229.92	0.240343
Control	1	230.17	0.243043
Control	1	230.42	0.24371
Control	1	230.67	0.247243
Control	1	230.92	0.24846
Control	1	231.17	0.250993
Control	1	231.42	0.253827
Control	1	231.67	0.254793
Control	1	231.92	0.256243
Control	1	232.17	0.25826
Control	1	232.42	0.260977
Control	1	232.67	0.262493
Control	1	232.92	0.263693
Control	1	233.17	0.266527
Control	1	233.42	0.268443
Control	1	233.67	0.269377
Control	1	233.92	0.270593
Control	1	234.17	0.272143
Control	1	234.42	0.275743
Control	1	234.67	0.275493
Control	1	234.92	0.279477
Control	1	235.17	0.27926
Control	1	235.42	0.281493
Control	1	235.67	0.28611
Control	1	235.92	0.285077
Control	1	236.17	0.28861
Control	1	236.42	0.29021
Control	1	236.67	0.293077
Control	1	236.92	0.295077
Control	1	237.17	0.29351
Control	1	237.42	0.297643
Control	1	237.67	0.297143
Control	1	237.92	0.29891
Control	1	238.17	0.301177
Control	1	239.4	0.02524
Control	1	239.65	0.0279767
Control	1	239.9	0.03196
Control	1	240.15	0.0354933
Control	1	240.4	0.04111
Control	1	240.65	0.0415267
Control	1	240.9	0.0511267
Control	1	241.15	0.0559933
Control	1	241.4	0.0605933
Control	1	241.65	0.0639433
Control	1	241.9	0.0675267
Control	1	242.15	0.0709767
Control	1	242.4	0.07466
Control	1	242.65	0.0792433
Control	1	242.9	0.08161
Control	1	243.15	0.08526
Control	1	243.4	0.0893267
Control	1	243.65	0.0915433
Control	1	243.9	0.0953933
Control	1	244.15	0.09951
Control	1	244.4	0.10196
Control	1	244.65	0.105293
Control	1	244.9	0.109393
Control	1	245.15	0.111577
Control	1	245.4	0.11461
Control	1	245.65	0.117093
Control	1	245.9	0.12001
Control	1	246.15	0.123177
Control	1	246.4	0.126527
Control	1	246.65	0.12891
Control	1	246.9	0.131743
Control	1	247.15	0.133993
Control	1	247.4	0.13716
Control	1	247.65	0.14196
Control	1	247.9	0.145277
Control	1	248.15	0.147077
Control	1	248.4	0.152227
Control	1	248.65	0.155843
Control	1	248.9	0.158793
Control	1	249.15	0.163077
Control	1	249.4	0.16551
Control	1	249.65	0.168543
Control	1	249.9	0.17201
Control	1	250.15	0.176727
Control	1	250.4	0.17896
Control	1	250.65	0.182493
Control	1	250.9	0.18631
Control	1	251.15	0.18941
Control	1	251.4	0.19326
Control	1	251.65	0.197727
Control	1	251.9	0.196927
Control	1	252.15	0.200227
Control	1	252.4	0.203477
Control	1	252.65	0.206893
Control	1	252.9	0.209277
Control	1	253.15	0.21226
Control	1	253.4	0.216027
Control	1	253.65	0.218093
Control	1	253.9	0.220893
Control	1	254.15	0.22511
Control	1	254.4	0.224943
Control	1	254.65	0.229677
Control	1	254.9	0.228677
Control	1	255.15	0.234177
Control	1	255.4	0.23661
Control	1	255.65	0.239677
Control	1	255.9	0.238243
Control	1	256.15	0.24101
Control	1	256.4	0.241127
Control	1	256.65	0.243893
Control	1	256.9	0.246143
Control	1	257.15	0.246627
Control	1	257.4	0.249793
Control	1	257.65	0.24966
Control	1	257.9	0.251693
Control	1	258.15	0.254443
Control	1	258.4	0.254527
Control	1	258.65	0.252327
Control	1	258.9	0.257277
Control	1	259.15	0.258843
Control	1	259.4	0.259677
Control	1	259.65	0.260243
Control	1	259.9	0.262043
Control	1	260.15	0.26301
Control	1	260.4	0.264377
Control	1	260.65	0.266127
Control	1	260.9	0.268277
Control	1	261.15	0.271443
Control	1	261.4	0.272627
Control	1	261.65	0.275677
Control	1	261.9	0.276227
Control	1	262.15	0.277343
Control	1	262.84	0.0215267
Control	1	263.09	0.0227267
Control	1	263.34	0.0250267
Control	1	263.59	0.0275933
Control	1	263.84	0.0316433
Control	1	264.09	0.0357267
Control	1	264.34	0.04026
Control	1	264.59	0.0474933
Control	1	264.84	0.05106
Control	1	265.09	0.0583433
Control	1	265.34	0.0643267
Control	1	265.59	0.06771
Control	1	265.84	0.07031
Control	1	266.09	0.07336
Control	1	266.34	0.0770767
Control	1	266.59	0.0790433
Control	1	266.84	0.08366
Control	1	267.09	0.0852267
Control	1	267.34	0.08821
Control	1	267.59	0.0918267
Control	1	267.84	0.0948933
Control	1	268.09	0.0973767
Control	1	268.34	0.10121
Control	1	268.59	0.10401
Control	1	268.84	0.10651
Control	1	269.09	0.109427
Control	1	269.34	0.112027
Control	1	269.59	0.11446
Control	1	269.84	0.116627
Control	1	270.09	0.119277
Control	1	270.34	0.12321
Control	1	270.59	0.124477
Control	1	270.84	0.127243
Control	1	271.09	0.130127
Control	1	271.34	0.13336
Control	1	271.59	0.13556
Control	1	271.84	0.140243
Control	1	272.09	0.14246
Control	1	272.34	0.144943
Control	1	272.59	0.147427
Control	1	272.84	0.150193
Control	1	273.09	0.153327
Control	1	273.34	0.156027
Control	1	273.59	0.158643
Control	1	273.84	0.160877
Control	1	274.09	0.163327
Control	1	274.34	0.16696
Control	1	274.59	0.170927
Control	1	274.84	0.17566
Control	1	275.09	0.18066
Control	1	275.34	0.18271
Control	1	275.59	0.18556
Control	1	275.84	0.189627
Control	1	276.09	0.19546
Control	1	276.34	0.20056
Control	1	276.59	0.20531
Control	1	276.84	0.207977
Control	1	277.09	0.207677
Control	1	277.34	0.212127
Control	1	277.59	0.217427
Control	1	277.84	0.221477
Control	1	278.09	0.225843
Control	1	278.34	0.229143
Control	1	278.59	0.230577
Control	1	278.84	0.231377
Control	1	279.09	0.231343
Control	1	279.34	0.230177
Control	1	279.59	0.23556
Control	1	279.84	0.238827
Control	1	280.09	0.241743
Control	1	280.34	0.238893
Control	1	280.59	0.24021
Control	1	280.84	0.246293
Control	1	281.09	0.24861
Control	1	281.34	0.251643
Control	1	281.59	0.252577
Control	1	281.84	0.25166
Control	1	282.09	0.253893
Control	1	282.34	0.25406
Control	1	282.59	0.256293
Control	1	282.84	0.257393
Control	1	283.09	0.260727
Control	1	283.34	0.262327
Control	1	283.59	0.263427
Control	1	283.84	0.265043
Control	1	284.09	0.267927
Control	1	284.34	0.26936
Control	1	284.59	0.271143
Control	1	284.84	0.27226
Control	1	285.09	0.273977
Control	1	285.34	0.276077
Control	1	285.59	0.277843
Control	1	285.84	0.279843
Control	1	286.09	0.28166
Control	2	0.5	0.00547667
Control	2	0.75	0.00581
Control	2	1	0.00594334
Control	2	1.25	0.00616
Control	2	1.5	0.00676
Control	2	1.75	0.00729333
Control	2	2	0.00766
Control	2	2.25	0.00812667
Control	2	2.5	0.00859333
Control	2	2.75	0.00917667
Control	2	3	0.00984333
Control	2	3.25	0.01061
Control	2	3.5	0.0111267
Control	2	3.75	0.0119267
Control	2	4	0.01256
Control	2	4.25	0.0133433
Control	2	4.5	0.0141767
Control	2	4.75	0.0156933
Control	2	5	0.0174933
Control	2	5.25	0.0195933
Control	2	5.5	0.02221
Control	2	5.75	0.0247933
Control	2	6	0.0275767
Control	2	6.25	0.0294267
Control	2	6.5	0.0302433
Control	2	6.75	0.0366933
Control	2	7	0.04281
Control	2	7.25	0.0446767
Control	2	7.5	0.0460433
Control	2	7.75	0.0488767
Control	2	8	0.0520767
Control	2	8.25	0.05346
Control	2	8.5	0.0569267
Control	2	8.75	0.0606267
Control	2	9	0.06186
Control	2	9.25	0.06536
Control	2	9.5	0.06776
Control	2	9.75	0.0711767
Control	2	10	0.0744267
Control	2	10.25	0.0773933
Control	2	10.5	0.0787267
Control	2	10.75	0.08111
Control	2	11	0.0838933
Control	2	11.25	0.08751
Control	2	11.5	0.0861267
Control	2	11.75	0.08796
Control	2	12	0.0921767
Control	2	12.25	0.0949433
Control	2	12.5	0.0972933
Control	2	12.75	0.10006
Control	2	13	0.10266
Control	2	13.25	0.104927
Control	2	13.5	0.10766
Control	2	13.75	0.11016
Control	2	14	0.11431
Control	2	14.25	0.118243
Control	2	14.5	0.11996
Control	2	14.75	0.12286
Control	2	15	0.125443
Control	2	15.25	0.128077
Control	2	15.5	0.131727
Control	2	15.75	0.136293
Control	2	16	0.137893
Control	2	16.25	0.143743
Control	2	16.5	0.14721
Control	2	16.75	0.14896
Control	2	17	0.15091
Control	2	17.25	0.153593
Control	2	17.5	0.156677
Control	2	17.75	0.159443
Control	2	18	0.165477
Control	2	18.25	0.167543
Control	2	18.5	0.17061
Control	2	18.75	0.173193
Control	2	19	0.171027
Control	2	19.25	0.17386
Control	2	19.5	0.17601
Control	2	19.75	0.17636
Control	2	20	0.18001
Control	2	20.25	0.180777
Control	2	20.5	0.181493
Control	2	20.75	0.18231
Control	2	21	0.18326
Control	2	21.25	0.186643
Control	2	21.5	0.187343
Control	2	21.75	0.190377
Control	2	22	0.19436
Control	2	22.25	0.19481
Control	2	22.5	0.19736
Control	2	22.75	0.200477
Control	2	23	0.201943
Control	2	23.25	0.202243
Control	2	23.5	0.204093
Control	2	23.92	0.01796
Control	2	24.17	0.01921
Control	2	24.42	0.01941
Control	2	24.67	0.0208433
Control	2	24.92	0.0240267
Control	2	25.17	0.02826
Control	2	25.42	0.0333433
Control	2	25.67	0.04526
Control	2	25.92	0.0554433
Control	2	26.17	0.06451
Control	2	26.42	0.0738933
Control	2	26.67	0.0813433
Control	2	26.92	0.0883433
Control	2	27.17	0.0949267
Control	2	27.42	0.101827
Control	2	27.67	0.10786
Control	2	27.92	0.11306
Control	2	28.17	0.12011
Control	2	28.42	0.12591
Control	2	28.67	0.13251
Control	2	28.92	0.139543
Control	2	29.17	0.146577
Control	2	29.42	0.154393
Control	2	29.67	0.16386
Control	2	29.92	0.170743
Control	2	30.17	0.17751
Control	2	30.42	0.184077
Control	2	30.67	0.192293
Control	2	30.92	0.199193
Control	2	31.17	0.20831
Control	2	31.42	0.215593
Control	2	31.67	0.223193
Control	2	31.92	0.23031
Control	2	32.17	0.236977
Control	2	32.42	0.244743
Control	2	32.67	0.25231
Control	2	32.92	0.259477
Control	2	33.17	0.266943
Control	2	33.42	0.272927
Control	2	33.67	0.276093
Control	2	33.92	0.281143
Control	2	34.17	0.284243
Control	2	34.42	0.28671
Control	2	34.67	0.291627
Control	2	34.92	0.29891
Control	2	35.17	0.299043
Control	2	35.42	0.303543
Control	2	35.67	0.304493
Control	2	35.92	0.308643
Control	2	36.17	0.311243
Control	2	36.42	0.313577
Control	2	36.67	0.31466
Control	2	36.92	0.31791
Control	2	37.17	0.31996
Control	2	37.42	0.32376
Control	2	37.67	0.324477
Control	2	37.92	0.329193
Control	2	38.17	0.33221
Control	2	38.42	0.33601
Control	2	38.67	0.339177
Control	2	38.92	0.340693
Control	2	39.17	0.346127
Control	2	39.42	0.352093
Control	2	39.67	0.35456
Control	2	39.92	0.356027
Control	2	40.17	0.36121
Control	2	40.42	0.367477
Control	2	40.67	0.368977
Control	2	40.92	0.36916
Control	2	41.17	0.371843
Control	2	41.42	0.379443
Control	2	41.67	0.384293
Control	2	41.92	0.38656
Control	2	42.17	0.391627
Control	2	42.42	0.397827
Control	2	42.67	0.40176
Control	2	42.92	0.403327
Control	2	43.17	0.404793
Control	2	43.42	0.408793
Control	2	43.67	0.410527
Control	2	43.92	0.411727
Control	2	44.17	0.416793
Control	2	44.42	0.41791
Control	2	44.67	0.420543
Control	2	44.92	0.42246
Control	2	45.17	0.42156
Control	2	45.42	0.422377
Control	2	45.67	0.424043
Control	2	45.92	0.429293
Control	2	46.17	0.43516
Control	2	46.42	0.43311
Control	2	46.67	0.438427
Control	2	46.92	0.43766
Control	2	47.17	0.440443
Control	2	48.92	0.021735
Control	2	49.17	0.02436
Control	2	49.42	0.0272
Control	2	49.67	0.0313
Control	2	49.92	0.03694
Control	2	50.17	0.04748
Control	2	50.42	0.0576
Control	2	50.67	0.06548
Control	2	50.92	0.0695
Control	2	51.17	0.07734
Control	2	51.42	0.08384
Control	2	51.67	0.09074
Control	2	51.92	0.09634
Control	2	52.17	0.10142
Control	2	52.42	0.10684
Control	2	52.67	0.1135
Control	2	52.92	0.11948
Control	2	53.17	0.1255
Control	2	53.42	0.13104
Control	2	53.67	0.13666
Control	2	53.92	0.14426
Control	2	54.17	0.14812
Control	2	54.42	0.15308
Control	2	54.67	0.15818
Control	2	54.92	0.1635
Control	2	55.17	0.17132
Control	2	55.42	0.17562
Control	2	55.67	0.18266
Control	2	55.92	0.1883
Control	2	56.17	0.19438
Control	2	56.42	0.19902
Control	2	56.67	0.20464
Control	2	56.92	0.20936
Control	2	57.17	0.21516
Control	2	57.42	0.21928
Control	2	57.67	0.2243
Control	2	57.92	0.22746
Control	2	58.17	0.23336
Control	2	58.42	0.23702
Control	2	58.67	0.24254
Control	2	58.92	0.24354
Control	2	59.17	0.24986
Control	2	59.42	0.25216
Control	2	59.67	0.25622
Control	2	59.92	0.25808
Control	2	60.17	0.2623
Control	2	60.42	0.26424
Control	2	60.67	0.26656
Control	2	60.92	0.27052
Control	2	61.17	0.27232
Control	2	61.42	0.26962
Control	2	61.67	0.27494
Control	2	61.92	0.27852
Control	2	62.17	0.2753
Control	2	62.42	0.28142
Control	2	62.67	0.27872
Control	2	62.92	0.28736
Control	2	63.17	0.28256
Control	2	63.42	0.28348
Control	2	63.67	0.2862
Control	2	63.92	0.2938
Control	2	64.17	0.29036
Control	2	64.42	0.28476
Control	2	64.67	0.28044
Control	2	64.92	0.27692
Control	2	65.17	0.27148
Control	2	65.42	0.27074
Control	2	65.67	0.27014
Control	2	65.92	0.26656
Control	2	66.17	0.26876
Control	2	66.42	0.26944
Control	2	66.67	0.26924
Control	2	66.92	0.26932
Control	2	67.17	0.27194
Control	2	67.42	0.27132
Control	2	67.67	0.27022
Control	2	67.92	0.2728
Control	2	68.17	0.27154
Control	2	68.42	0.2709
Control	2	68.67	0.27762
Control	2	68.92	0.27664
Control	2	69.17	0.27776
Control	2	69.42	0.27978
Control	2	69.67	0.28112
Control	2	69.92	0.28438
Control	2	70.17	0.2845
Control	2	70.42	0.29174
Control	2	70.67	0.28992
Control	2	70.92	0.2916
Control	2	71.17	0.29614
Control	2	71.42	0.29612
Control	2	72.45	0.02281
Control	2	72.7	0.0256433
Control	2	72.95	0.02726
Control	2	73.2	0.02981
Control	2	73.45	0.0408767
Control	2	73.7	0.0512267
Control	2	73.95	0.06166
Control	2	74.2	0.0714267
Control	2	74.45	0.0788433
Control	2	74.7	0.0862433
Control	2	74.95	0.0935767
Control	2	75.2	0.100243
Control	2	75.45	0.107327
Control	2	75.7	0.113793
Control	2	75.95	0.12076
Control	2	76.2	0.12746
Control	2	76.45	0.136927
Control	2	76.7	0.144177
Control	2	76.95	0.151027
Control	2	77.2	0.157477
Control	2	77.45	0.164027
Control	2	77.7	0.172443
Control	2	77.95	0.179177
Control	2	78.2	0.18536
Control	2	78.45	0.192227
Control	2	78.7	0.19716
Control	2	78.95	0.203177
Control	2	79.2	0.20901
Control	2	79.45	0.21381
Control	2	79.7	0.21871
Control	2	79.95	0.224627
Control	2	80.2	0.229527
Control	2	80.45	0.235927
Control	2	80.7	0.24251
Control	2	80.95	0.248143
Control	2	81.2	0.255243
Control	2	81.45	0.26086
Control	2	81.7	0.265993
Control	2	81.95	0.270427
Control	2	82.2	0.276727
Control	2	82.45	0.280343
Control	2	82.7	0.283243
Control	2	82.95	0.285893
Control	2	83.2	0.28611
Control	2	83.45	0.287127
Control	2	83.7	0.287443
Control	2	83.95	0.288027
Control	2	84.2	0.287093
Control	2	84.45	0.28561
Control	2	84.7	0.28251
Control	2	84.95	0.27881
Control	2	85.2	0.274093
Control	2	85.45	0.27286
Control	2	85.7	0.271843
Control	2	85.95	0.271827
Control	2	86.2	0.271627
Control	2	86.45	0.27036
Control	2	86.7	0.272743
Control	2	86.95	0.27296
Control	2	87.2	0.274843
Control	2	87.45	0.27636
Control	2	87.7	0.279527
Control	2	87.95	0.28136
Control	2	88.2	0.285443
Control	2	88.45	0.285193
Control	2	88.7	0.28586
Control	2	88.95	0.289093
Control	2	89.2	0.289743
Control	2	89.45	0.291727
Control	2	89.7	0.29326
Control	2	89.95	0.292993
Control	2	90.2	0.294627
Control	2	90.45	0.295827
Control	2	90.7	0.29826
Control	2	90.95	0.30031
Control	2	91.2	0.301543
Control	2	91.45	0.305043
Control	2	91.7	0.30401
Control	2	91.95	0.304643
Control	2	92.2	0.30561
Control	2	92.45	0.307793
Control	2	92.7	0.31001
Control	2	92.95	0.311493
Control	2	93.2	0.313643
Control	2	93.45	0.31356
Control	2	93.7	0.315193
Control	2	93.95	0.316827
Control	2	94.2	0.317043
Control	2	94.45	0.32126
Control	2	94.7	0.32136
Control	2	94.95	0.323043
Control	2	95.2	0.325893
Control	2	96.13	0.02671
Control	2	96.38	0.02951
Control	2	96.63	0.03226
Control	2	96.88	0.0341767
Control	2	97.13	0.0456933
Control	2	97.38	0.0543767
Control	2	97.63	0.0647933
Control	2	97.88	0.0729933
Control	2	98.13	0.08071
Control	2	98.38	0.0849433
Control	2	98.63	0.09096
Control	2	98.88	0.0977267
Control	2	99.13	0.104527
Control	2	99.38	0.11026
Control	2	99.63	0.117227
Control	2	99.88	0.123927
Control	2	100.13	0.13011
Control	2	100.38	0.13616
Control	2	100.63	0.144277
Control	2	100.88	0.15041
Control	2	101.13	0.156577
Control	2	101.38	0.161593
Control	2	101.63	0.168227
Control	2	101.88	0.174177
Control	2	102.13	0.180643
Control	2	102.38	0.18726
Control	2	102.63	0.193793
Control	2	102.88	0.201227
Control	2	103.13	0.210643
Control	2	103.38	0.217827
Control	2	103.63	0.222527
Control	2	103.88	0.227493
Control	2	104.13	0.23241
Control	2	104.38	0.236827
Control	2	104.63	0.239943
Control	2	104.88	0.242477
Control	2	105.13	0.24726
Control	2	105.38	0.250177
Control	2	105.63	0.25191
Control	2	105.88	0.25556
Control	2	106.13	0.257793
Control	2	106.38	0.259393
Control	2	106.63	0.26226
Control	2	106.88	0.265877
Control	2	107.13	0.271293
Control	2	107.38	0.27251
Control	2	107.63	0.27711
Control	2	107.88	0.278443
Control	2	108.13	0.283877
Control	2	108.38	0.28811
Control	2	108.63	0.28866
Control	2	108.88	0.292393
Control	2	109.13	0.297177
Control	2	109.38	0.303743
Control	2	109.63	0.308227
Control	2	109.88	0.310127
Control	2	110.13	0.31321
Control	2	110.38	0.321443
Control	2	110.63	0.325093
Control	2	110.88	0.330577
Control	2	111.13	0.33536
Control	2	111.38	0.34061
Control	2	111.63	0.347027
Control	2	111.88	0.352177
Control	2	112.13	0.362243
Control	2	112.38	0.367977
Control	2	112.63	0.37221
Control	2	112.88	0.377477
Control	2	113.13	0.38656
Control	2	113.38	0.39456
Control	2	113.63	0.39691
Control	2	113.88	0.40366
Control	2	114.13	0.413527
Control	2	114.38	0.41791
Control	2	114.63	0.419177
Control	2	114.88	0.425993
Control	2	115.13	0.43021
Control	2	115.38	0.434993
Control	2	115.63	0.440027
Control	2	115.88	0.44846
Control	2	116.13	0.45581
Control	2	116.38	0.458377
Control	2	116.63	0.46166
Control	2	116.88	0.46631
Control	2	117.13	0.47016
Control	2	117.38	0.476227
Control	2	117.63	0.479143
Control	2	117.88	0.478477
Control	2	118.13	0.480777
Control	2	118.38	0.48081
Control	2	118.63	0.479077
Control	2	118.88	0.476727
Control	2	120.01	0.03356
Control	2	120.26	0.0379433
Control	2	120.51	0.0470267
Control	2	120.76	0.0451933
Control	2	121.01	0.05766
Control	2	121.26	0.0664267
Control	2	121.51	0.0737767
Control	2	121.76	0.07811
Control	2	122.01	0.0832433
Control	2	122.26	0.0870767
Control	2	122.51	0.0909267
Control	2	122.76	0.0941933
Control	2	123.01	0.09821
Control	2	123.26	0.101777
Control	2	123.51	0.10441
Control	2	123.76	0.105093
Control	2	124.01	0.10511
Control	2	124.26	0.10486
Control	2	124.51	0.107493
Control	2	124.76	0.109277
Control	2	125.01	0.110927
Control	2	125.26	0.11356
Control	2	125.51	0.11706
Control	2	125.76	0.119893
Control	2	126.01	0.122827
Control	2	126.26	0.12661
Control	2	126.51	0.127527
Control	2	126.76	0.12996
Control	2	127.01	0.13356
Control	2	127.26	0.134977
Control	2	127.51	0.13966
Control	2	127.76	0.140377
Control	2	128.01	0.142893
Control	2	128.26	0.146577
Control	2	128.51	0.14976
Control	2	128.76	0.152527
Control	2	129.01	0.154943
Control	2	129.26	0.157677
Control	2	129.51	0.16101
Control	2	129.76	0.16221
Control	2	130.01	0.16821
Control	2	130.26	0.17186
Control	2	130.51	0.176577
Control	2	130.76	0.18131
Control	2	131.01	0.185477
Control	2	131.26	0.18661
Control	2	131.51	0.19256
Control	2	131.76	0.201477
Control	2	132.01	0.20736
Control	2	132.26	0.212177
Control	2	132.51	0.217093
Control	2	132.76	0.21761
Control	2	133.01	0.22226
Control	2	133.26	0.226043
Control	2	133.51	0.229577
Control	2	133.76	0.233443
Control	2	134.01	0.23761
Control	2	134.26	0.24271
Control	2	134.51	0.243677
Control	2	134.76	0.249577
Control	2	135.01	0.24946
Control	2	135.26	0.24981
Control	2	135.51	0.25036
Control	2	135.76	0.25326
Control	2	136.01	0.254693
Control	2	136.26	0.255893
Control	2	136.51	0.257827
Control	2	136.76	0.26256
Control	2	137.01	0.264077
Control	2	137.26	0.26696
Control	2	137.51	0.27326
Control	2	137.76	0.275743
Control	2	138.01	0.278143
Control	2	138.26	0.276927
Control	2	138.51	0.278093
Control	2	138.76	0.279543
Control	2	139.01	0.284627
Control	2	139.26	0.287593
Control	2	139.51	0.289927
Control	2	139.76	0.29106
Control	2	140.01	0.291977
Control	2	140.26	0.292427
Control	2	140.51	0.29386
Control	2	140.76	0.295777
Control	2	141.01	0.29631
Control	2	141.26	0.298193
Control	2	141.51	0.299827
Control	2	141.76	0.301093
Control	2	142.01	0.301077
Control	2	142.26	0.303277
Control	2	142.51	0.306043
Control	2	142.76	0.306443
Control	2	143.24	0.02846
Control	2	143.49	0.0296933
Control	2	143.74	0.0330267
Control	2	143.99	0.03671
Control	2	144.24	0.0413433
Control	2	144.49	0.0469767
Control	2	144.74	0.0517267
Control	2	144.99	0.0547433
Control	2	145.24	0.0651767
Control	2	145.49	0.0689767
Control	2	145.74	0.0744767
Control	2	145.99	0.0779933
Control	2	146.24	0.0800433
Control	2	146.49	0.0832933
Control	2	146.74	0.08751
Control	2	146.99	0.0912433
Control	2	147.24	0.0939933
Control	2	147.49	0.0987767
Control	2	147.74	0.10036
Control	2	147.99	0.10466
Control	2	148.24	0.107293
Control	2	148.49	0.111677
Control	2	148.74	0.11441
Control	2	148.99	0.118827
Control	2	149.24	0.121877
Control	2	149.49	0.12466
Control	2	149.74	0.127493
Control	2	149.99	0.13086
Control	2	150.24	0.13416
Control	2	150.49	0.13966
Control	2	150.74	0.142027
Control	2	150.99	0.14601
Control	2	151.24	0.15016
Control	2	151.49	0.153627
Control	2	151.74	0.15846
Control	2	151.99	0.160393
Control	2	152.24	0.16396
Control	2	152.49	0.16606
Control	2	152.74	0.16781
Control	2	152.99	0.169543
Control	2	153.24	0.172993
Control	2	153.49	0.174693
Control	2	153.74	0.178193
Control	2	153.99	0.180377
Control	2	154.24	0.18481
Control	2	154.49	0.18811
Control	2	154.74	0.189877
Control	2	154.99	0.19331
Control	2	155.24	0.197727
Control	2	155.49	0.198827
Control	2	155.74	0.20206
Control	2	155.99	0.20491
Control	2	156.24	0.207377
Control	2	156.49	0.208793
Control	2	156.74	0.210627
Control	2	156.99	0.213193
Control	2	157.24	0.21576
Control	2	157.49	0.21666
Control	2	157.74	0.22121
Control	2	157.99	0.223493
Control	2	158.24	0.22651
Control	2	158.49	0.232343
Control	2	158.74	0.234143
Control	2	158.99	0.238027
Control	2	159.24	0.24236
Control	2	159.49	0.241727
Control	2	159.74	0.246827
Control	2	159.99	0.246943
Control	2	160.24	0.246277
Control	2	160.49	0.245327
Control	2	160.74	0.247693
Control	2	160.99	0.24856
Control	2	161.24	0.251743
Control	2	161.49	0.252443
Control	2	161.74	0.25396
Control	2	161.99	0.259427
Control	2	162.24	0.259427
Control	2	162.49	0.261893
Control	2	162.74	0.26226
Control	2	162.99	0.26586
Control	2	163.24	0.26641
Control	2	163.49	0.273893
Control	2	163.74	0.27291
Control	2	163.99	0.275227
Control	2	164.24	0.27341
Control	2	164.49	0.276527
Control	2	164.74	0.27721
Control	2	164.99	0.282693
Control	2	165.24	0.282327
Control	2	165.49	0.28386
Control	2	165.74	0.288277
Control	2	165.99	0.291127
Control	2	166.24	0.293177
Control	2	166.49	0.295377
Control	2	167.5	0.03758
Control	2	167.75	0.04216
Control	2	168	0.0467433
Control	2	168.25	0.0510433
Control	2	168.5	0.05376
Control	2	168.75	0.05306
Control	2	169	0.06001
Control	2	169.25	0.0694267
Control	2	169.5	0.0713267
Control	2	169.75	0.0756767
Control	2	170	0.07881
Control	2	170.25	0.0839267
Control	2	170.5	0.08851
Control	2	170.75	0.09321
Control	2	171	0.0970767
Control	2	171.25	0.100943
Control	2	171.5	0.103677
Control	2	171.75	0.10816
Control	2	172	0.110643
Control	2	172.25	0.114377
Control	2	172.5	0.117543
Control	2	172.75	0.11986
Control	2	173	0.12356
Control	2	173.25	0.12736
Control	2	173.5	0.134827
Control	2	173.75	0.137527
Control	2	174	0.137793
Control	2	174.25	0.138893
Control	2	174.5	0.14191
Control	2	174.75	0.146077
Control	2	175	0.14571
Control	2	175.25	0.148877
Control	2	175.5	0.152693
Control	2	175.75	0.15746
Control	2	176	0.16116
Control	2	176.25	0.164927
Control	2	176.5	0.16861
Control	2	176.75	0.17171
Control	2	177	0.175843
Control	2	177.25	0.17836
Control	2	177.5	0.18236
Control	2	177.75	0.18521
Control	2	178	0.18781
Control	2	178.25	0.190077
Control	2	178.5	0.190793
Control	2	178.75	0.194693
Control	2	179	0.197243
Control	2	179.25	0.20196
Control	2	179.5	0.204293
Control	2	179.75	0.205827
Control	2	180	0.205977
Control	2	180.25	0.208977
Control	2	180.5	0.21186
Control	2	180.75	0.216343
Control	2	181	0.219177
Control	2	181.25	0.220943
Control	2	181.5	0.224227
Control	2	181.75	0.22626
Control	2	182	0.227993
Control	2	182.25	0.230627
Control	2	182.5	0.23496
Control	2	182.75	0.23916
Control	2	183	0.245193
Control	2	183.25	0.24606
Control	2	183.5	0.24751
Control	2	183.75	0.24651
Control	2	184	0.24641
Control	2	184.25	0.252327
Control	2	184.5	0.253343
Control	2	184.75	0.256993
Control	2	185	0.258627
Control	2	185.25	0.261943
Control	2	185.5	0.26316
Control	2	185.75	0.265093
Control	2	186	0.265243
Control	2	186.25	0.268127
Control	2	186.5	0.26991
Control	2	186.75	0.269127
Control	2	187	0.273627
Control	2	187.25	0.274693
Control	2	187.5	0.274327
Control	2	187.75	0.275193
Control	2	188	0.27771
Control	2	188.25	0.280177
Control	2	188.5	0.281943
Control	2	188.75	0.283477
Control	2	189	0.284277
Control	2	189.25	0.28361
Control	2	189.5	0.28776
Control	2	189.75	0.285177
Control	2	190	0.28841
Control	2	190.25	0.29111
Control	2	190.5	0.290827
Control	2	191.21	0.02454
Control	2	191.46	0.0268267
Control	2	191.71	0.0306267
Control	2	191.96	0.0343767
Control	2	192.21	0.0389767
Control	2	192.46	0.0428767
Control	2	192.71	0.0488767
Control	2	192.96	0.0439267
Control	2	193.21	0.0551933
Control	2	193.46	0.0626933
Control	2	193.71	0.0669433
Control	2	193.96	0.0708433
Control	2	194.21	0.0740267
Control	2	194.46	0.0782433
Control	2	194.71	0.0791767
Control	2	194.96	0.0837767
Control	2	195.21	0.0867767
Control	2	195.46	0.09086
Control	2	195.71	0.0925933
Control	2	195.96	0.0961767
Control	2	196.21	0.0988433
Control	2	196.46	0.101627
Control	2	196.71	0.10486
Control	2	196.96	0.10751
Control	2	197.21	0.109977
Control	2	197.46	0.111993
Control	2	197.71	0.114827
Control	2	197.96	0.117543
Control	2	198.21	0.118343
Control	2	198.46	0.11941
Control	2	198.71	0.126443
Control	2	198.96	0.129243
Control	2	199.21	0.129043
Control	2	199.46	0.135177
Control	2	199.71	0.137643
Control	2	199.96	0.138577
Control	2	200.21	0.142927
Control	2	200.46	0.14471
Control	2	200.71	0.14416
Control	2	200.96	0.147943
Control	2	201.21	0.15111
Control	2	201.46	0.154993
Control	2	201.71	0.156327
Control	2	201.96	0.15996
Control	2	202.21	0.16376
Control	2	202.46	0.16681
Control	2	202.71	0.170743
Control	2	202.96	0.17536
Control	2	203.21	0.179477
Control	2	203.46	0.180143
Control	2	203.71	0.185177
Control	2	203.96	0.185627
Control	2	204.21	0.18646
Control	2	204.46	0.186777
Control	2	204.71	0.188677
Control	2	204.96	0.192127
Control	2	205.21	0.194727
Control	2	205.46	0.19816
Control	2	205.71	0.20226
Control	2	205.96	0.205377
Control	2	206.21	0.209743
Control	2	206.46	0.213043
Control	2	206.71	0.21816
Control	2	206.96	0.223277
Control	2	207.21	0.227427
Control	2	207.46	0.23166
Control	2	207.71	0.235543
Control	2	207.96	0.234643
Control	2	208.21	0.23551
Control	2	208.46	0.237927
Control	2	208.71	0.23646
Control	2	208.96	0.23741
Control	2	209.21	0.241777
Control	2	209.46	0.24436
Control	2	209.71	0.247977
Control	2	209.96	0.251243
Control	2	210.21	0.252443
Control	2	210.46	0.25426
Control	2	210.71	0.25561
Control	2	210.96	0.257693
Control	2	211.21	0.25921
Control	2	211.46	0.26226
Control	2	211.71	0.26286
Control	2	211.96	0.26281
Control	2	212.21	0.26671
Control	2	212.46	0.268643
Control	2	212.71	0.268127
Control	2	212.96	0.271893
Control	2	213.21	0.272827
Control	2	213.46	0.27586
Control	2	213.71	0.27571
Control	2	213.96	0.27786
Control	2	214.21	0.27681
Control	2	215.17	0.03032
Control	2	215.42	0.03311
Control	2	215.67	0.0374267
Control	2	215.92	0.0412767
Control	2	216.17	0.04671
Control	2	216.42	0.0519433
Control	2	216.67	0.05276
Control	2	216.92	0.0589933
Control	2	217.17	0.06691
Control	2	217.42	0.07116
Control	2	217.67	0.0751433
Control	2	217.92	0.0787433
Control	2	218.17	0.0824267
Control	2	218.42	0.0866933
Control	2	218.67	0.0941933
Control	2	218.92	0.09971
Control	2	219.17	0.103743
Control	2	219.42	0.107927
Control	2	219.67	0.111677
Control	2	219.92	0.115677
Control	2	220.17	0.118793
Control	2	220.42	0.12131
Control	2	220.67	0.124993
Control	2	220.92	0.12736
Control	2	221.17	0.128827
Control	2	221.42	0.12981
Control	2	221.67	0.13316
Control	2	221.92	0.137743
Control	2	222.17	0.14001
Control	2	222.42	0.14346
Control	2	222.67	0.148327
Control	2	222.92	0.150643
Control	2	223.17	0.15396
Control	2	223.42	0.156543
Control	2	223.67	0.159677
Control	2	223.92	0.163327
Control	2	224.17	0.168077
Control	2	224.42	0.169877
Control	2	224.67	0.172277
Control	2	224.92	0.175527
Control	2	225.17	0.18036
Control	2	225.42	0.184243
Control	2	225.67	0.187827
Control	2	225.92	0.19096
Control	2	226.17	0.194793
Control	2	226.42	0.197593
Control	2	226.67	0.199893
Control	2	226.92	0.20366
Control	2	227.17	0.208393
Control	2	227.42	0.212527
[truncated: 58,105 more rows]

## Sheet: Figure 4 
# This sheet contains the raw data used in Ross-Gillespie et al. (2014) Gallium-mediated siderophore quenching as an evolutionarily robust antibacterial treatment. EMPH. doi: 10.1093/emph/eou003
# Figure 4
Treatment	Replicate	AssayMedium	CellFraction_OD600	Supernatant_OD691	Supernatant_PVDFluoro
Blank	1	CAA	0.08522	0.08224	153.6
Blank	2	CAA	0.08654	0.08284	155.8
PAO1_Anc	1	CAA	0.2033	0.08785	12091
PAO1_Anc	2	CAA	0.3438	0.08735	12482
PAO1_Anc	3	CAA	0.4635	0.08615	14157.5
PAO1_Anc	4	CAA	0.2838	0.089	23591
PAO1_Anc	5	CAA	0.2691	0.0897	25450
PAO1_Anc	6	CAA	0.2627	0.09075	25062.5
PAO1_Evo_Ga20_r1	1	CAA	0.2839	0.09085	21538
PAO1_Evo_Ga20_r1	2	CAA	0.4382	0.0922	19415
PAO1_Evo_Ga20_r1	3	CAA	0.2203	0.0919	23707
PAO1_Evo_Ga20_r1	4	CAA	0.2234	0.0971	25156
PAO1_Evo_Ga20_r2	1	CAA	0.2638	0.0987	22895
PAO1_Evo_Ga20_r2	2	CAA	0.3712	0.09695	22156
PAO1_Evo_Ga20_r2	3	CAA	0.3223	0.0942	24684
PAO1_Evo_Ga20_r2	4	CAA	0.2279	0.0933	25522
PAO1_Evo_Ga20_r4	1	CAA	0.2682	0.0958	21760.5
PAO1_Evo_Ga20_r4	2	CAA	0.4267	0.09785	22254.5
PAO1_Evo_Ga20_r4	3	CAA	0.2618	0.0908	23850
PAO1_Evo_Ga20_r4	4	CAA	0.267	0.0911	24885
PAO1_Evo_Ga20_r5	1	CAA	0.327	0.0956	21756.5
PAO1_Evo_Ga20_r5	2	CAA	0.2884	0.0953	20674.5
PAO1_Evo_Ga20_r5	3	CAA	0.2892	0.0907	23437
PAO1_Evo_Ga20_r5	4	CAA	0.2742	0.0915	24374
PAO1_Evo_Ga20_r6	1	CAA	0.4442	0.0954	21520.5
PAO1_Evo_Ga20_r6	2	CAA	0.495	0.0979	22233
PAO1_Evo_Ga20_r6	3	CAA	0.2842	0.0917	23771
PAO1_Evo_Ga20_r6	4	CAA	0.303	0.0938	24650
PAO1_Evo_Control_r1	1	CAA	0.3055	0.08775	19738
PAO1_Evo_Control_r1	2	CAA	0.4008	0.08975	19500
PAO1_Evo_Control_r1	3	CAA	0.199	0.0881	21996
PAO1_Evo_Control_r1	4	CAA	0.2462	0.0892	22832
PAO1_Evo_Control_r2	1	CAA	0.5134	0.0889	20138
PAO1_Evo_Control_r2	2	CAA	0.5662	0.087	22714
PAO1_Evo_Control_r2	3	CAA	0.2347	0.0888	22090
PAO1_Evo_Control_r2	4	CAA	0.247	0.09	23215
PAO1_Evo_Control_r3	1	CAA	0.228	0.08865	19518
PAO1_Evo_Control_r3	2	CAA	0.3222	0.08925	19508
PAO1_Evo_Control_r3	3	CAA	0.2099	0.0856	20446
PAO1_Evo_Control_r3	4	CAA	0.2563	0.088	21682
PAO1_Evo_Control_r4	1	CAA	0.3291	0.09045	18739.5
PAO1_Evo_Control_r4	2	CAA	0.5183	0.08995	19717
PAO1_Evo_Control_r4	3	CAA	0.2407	0.0904	20921
PAO1_Evo_Control_r4	4	CAA	0.2329	0.0921	21566
PAO1_Evo_Control_r5	1	CAA	0.3735	0.09675	21033.5
PAO1_Evo_Control_r5	2	CAA	0.5744	0.0917	21801.5
PAO1_Evo_Control_r5	3	CAA	0.285	0.0922	23092
PAO1_Evo_Control_r5	4	CAA	0.2696	0.0937	23734
PAO1_Evo_Control_r6	1	CAA	0.5675	0.08745	17544
PAO1_Evo_Control_r6	2	CAA	0.5887	0.0879	21465
PAO1_Evo_Control_r6	3	CAA	0.2653	0.088	21398
PAO1_Evo_Control_r6	4	CAA	0.2471	0.0896	22732
PAO1pvdDpchEF	1	CAA	0.2033	0.0837	208
PAO1pvdDpchEF	2	CAA	0.3635	0.0883	219.5
PAO1pvdDpchEF	3	CAA	0.3102	0.08265	195.5
PAO1rhlR	1	CAA	0.1996	0.08615	16072.5
PAO1rhlR	2	CAA	0.2193	0.0859	12492.5
PAO1rhlR	3	CAA	0.3522	0.0855	14026.5
PAO1rhlR	4	CAA	0.2407	0.08715	26503.5
PAO1rhlR	5	CAA	0.2489	0.08515	28029.5
Blank	1	LB	0.09352	0.08626	660.4
Blank	2	LB	0.0928	0.084	613.2
PAO1_Anc	1	LB	1.0542	0.21215	7210
PAO1_Anc	2	LB	1.1388	0.23655	13040
PAO1_Anc	3	LB	1.2292	0.21615	6704
PAO1_Evo_Ga20_1	1	LB	1.0082	0.19885	8310
PAO1_Evo_Ga20_1	2	LB	1.0778	0.2004	13093.5
PAO1_Evo_Ga20_2	1	LB	0.9231	0.1908	7477
PAO1_Evo_Ga20_2	2	LB	1.0532	0.2023	9535
PAO1_Evo_Ga20_4	1	LB	0.9512	0.19315	6677
PAO1_Evo_Ga20_4	2	LB	0.9941	0.1982	7246
PAO1_Evo_Ga20_5	1	LB	0.9935	0.19515	7299.5
PAO1_Evo_Ga20_5	2	LB	1.0836	0.1913	7060.5
PAO1_Evo_Ga20_6	1	LB	0.9876	0.1948	6516.5
PAO1_Evo_Ga20_6	2	LB	1.0861	0.2004	6163
PAO1_Evo_Control_1	1	LB	0.9922	0.19685	4836.5
PAO1_Evo_Control_1	2	LB	1.0266	0.1975	5659.5
PAO1_Evo_Control_2	1	LB	1.1675	0.2214	6863
PAO1_Evo_Control_2	2	LB	1.1985	0.24845	11490.5
PAO1_Evo_Control_3	1	LB	0.9789	0.1989	5482.5
PAO1_Evo_Control_3	2	LB	1.0245	0.19605	4904.5
PAO1_Evo_Control_4	1	LB	0.9603	0.20825	5768.5
PAO1_Evo_Control_4	2	LB	1.1528	0.2176	6828.5
PAO1_Evo_Control_5	1	LB	1.0178	0.2331	6050.5
PAO1_Evo_Control_5	2	LB	1.3016	0.2032	12550
PAO1_Evo_Control_6	1	LB	1.18	0.2091	9731.5
PAO1_Evo_Control_6	2	LB	1.2371	0.2411	10605.5
PAO1pvdDpchEF	1	LB	0.8646	0.12245	932.5
PAO1pvdDpchEF	2	LB	1.2088	0.12105	1086.5
PAO1pvdDpchEF	3	LB	1.167	0.1652	914
PAO1rhlR	1	LB	1.3983	0.09385	1613.5
PAO1rhlR	2	LB	1.4158	0.09125	2232.5
PAO1rhlR	3	LB	1.8255	0.09245	4057.5

## Sheet: Figure S1A
# This sheet contains the raw data used in Ross-Gillespie et al. (2014) Gallium-mediated siderophore quenching as an evolutionarily robust antibacterial treatment. EMPH. doi: 10.1093/emph/eou003
# Figure S1A
Strain	Replicate	Dilution	OD600	PVDFluoro	GFPFluoro
PAO1pvdD_gfp	1	1	0.628	30	3137
PAO1pvdD_gfp	1	0.9	0.546	26	2747
PAO1pvdD_gfp	1	0.8	0.494	20	2486
PAO1pvdD_gfp	1	0.6	0.381	23	2017
PAO1pvdD_gfp	1	0.5	0.258	18	1424
PAO1pvdD_gfp	1	0.3	0.087	7	511
PAO1pvdD_gfp	1	0.1	0.007	1	40
PAO1pvdD_gfp	2	1	0.617	30	3433
PAO1pvdD_gfp	2	0.9	0.476	24	2613
PAO1pvdD_gfp	2	0.8	0.443	25	2427
PAO1pvdD_gfp	2	0.6	0.347	22	1911
PAO1pvdD_gfp	2	0.5	0.212	14	1271
PAO1pvdD_gfp	2	0.3	0.067	5	427
PAO1pvdD_gfp	2	0.1	0.009	4	36
PAO1pvdD_gfp	3	1	0.703	31	3538
PAO1pvdD_gfp	3	0.9	0.597	29	2958
PAO1pvdD_gfp	3	0.8	0.514	24	2644
PAO1pvdD_gfp	3	0.6	0.393	18	2092
PAO1pvdD_gfp	3	0.5	0.251	16	1318
PAO1pvdD_gfp	3	0.3	0.083	11	487
PAO1pvdD_gfp	3	0.1	0.01	1	40
PAO1pvdA_gfp	A	NA	0.1594	14655	2361
PAO1pvdA_gfp	B	NA	0.1977	12403	2648
PAO1pvdA_gfp	C	NA	0.1983	11687	2447
PAO1pvdA_gfp	D	NA	0.2214	13724	2901

## Sheet: Figure S1B
# This sheet contains the raw data used in Ross-Gillespie et al. (2014) Gallium-mediated siderophore quenching as an evolutionarily robust antibacterial treatment. EMPH. doi: 10.1093/emph/eou003
# Figure S1B
Solute	Replicate	Dilution	PVDFluoro	GFPFluoro
PurePVD	1	0.1	30356	507
PurePVD	1	0.01	23304	97
PurePVD	1	0.001	3324	9
PurePVD	1	0.0001	724	4
PurePVD	1	1e-05	50	1
PurePVD	1	1e-06	18	2
PurePVD	2	0.1	30538	498
PurePVD	2	0.01	22496	101
PurePVD	2	0.001	3553	15
PurePVD	2	0.0001	616	2
PurePVD	2	1e-05	44	5
PurePVD	2	1e-06	9	2
PAO1pvdA_gfp_supernatant	A	NA	22373	1689
PAO1pvdA_gfp_supernatant	B	NA	23666	1706
PAO1pvdA_gfp_supernatant	C	NA	23342	1693
PAO1pvdA_gfp_supernatant	D	NA	22867	1674

## Sheet: Figure S1C
# This sheet contains the raw data used in Ross-Gillespie et al. (2014) Gallium-mediated siderophore quenching as an evolutionarily robust antibacterial treatment. EMPH. doi: 10.1093/emph/eou003
# Figure S1C
Ga_concentration_uM	Replicate	PVDFluoro
0	1	21118.4
0	2	20674.4
0	3	20162.4
0	4	20997.4
0	5	20611.4
2	1	23421.4
2	2	22943.4
2	3	23127.4
2	4	22739.4
5	1	25266.4
5	2	26093.4
5	3	25738.4
5	4	25248.4
10	1	29703.4
10	2	30640.4
10	3	30802.4
10	4	29691.4
20	1	39531.4
20	2	38244.4
20	3	38366.4
20	4	37847.4
50	1	41741.4
50	2	41524.4
50	3	41639.4
50	4	41015.4
100	1	39383.4
100	2	39945.4
100	3	40192.4
100	4	40816.4
200	1	40175.4
200	2	40821.4
200	3	41970.4
200	4	42154.4
500	1	41348.4
500	2	43184.4
500	3	40980.4
1000	1	42655.4
1000	2	41719.4
1000	3	41941.4

## Sheet: Figure S2A
# This sheet contains the raw data used in Ross-Gillespie et al. (2014) Gallium-mediated siderophore quenching as an evolutionarily robust antibacterial treatment. EMPH. doi: 10.1093/emph/eou003
# Figure S2A
GrowthType	ExptBlock	Replicate	Time_hrs	Dilution	OD600	GFPFluoro
InVivo	A	1	13	NA	0.184933	299.333
InVivo	A	2	13	NA	0.2727	133.333
InVivo	A	3	13	NA	0.168567	339.667
InVivo	A	4	13	NA	0.179933	285
InVivo	A	1	15	NA	0.242333	461.333
InVivo	A	2	15	NA	0.217767	410.333
InVivo	A	3	15	NA	0.245033	231.333
InVivo	A	4	15	NA	0.1882	151
InVivo	A	1	17	NA	0.2777	180.333
InVivo	A	2	17	NA	0.5961	328.667
InVivo	A	3	17	NA	0.4973	347
InVivo	A	1	20	NA	0.797967	1419.67
InVivo	A	2	20	NA	0.7253	1224.5
InVivo	A	3	20	NA	0.6626	1213
InVivo	B	1	13	NA	0.397533	227.667
InVivo	B	2	13	NA	0.176533	144
InVivo	B	1	15	NA	0.3919	468.667
InVivo	B	2	15	NA	0.417667	323.667
InVivo	B	3	15	NA	0.244333	240
InVivo	B	4	15	NA	0.30285	243.5
InVivo	B	1	17	NA	0.294	1103
InVivo	B	2	17	NA	0.172533	1828
InVivo	B	3	17	NA	0.4764	356.667
InVivo	B	4	17	NA	0.3358	397.333
InVivo	B	1	20	NA	0.352733	1289
InVivo	B	2	20	NA	0.545833	332.667
InVivo	B	3	20	NA	0.615133	1913.33
InVivo	B	4	20	NA	0.580067	1589.33
InVivo	C	1	13	NA	0.2363	170
InVivo	C	2	13	NA	0.316633	199
InVivo	C	3	13	NA	0.109733	177
InVivo	C	4	13	NA	0.0777333	176.667
InVivo	C	1	15	NA	0.200567	263
InVivo	C	2	15	NA	0.102267	100.333
InVivo	C	3	15	NA	0.1498	379.333
InVivo	C	4	15	NA	0.203033	159
InVivo	C	1	17	NA	0.1205	1364
InVivo	C	2	17	NA	0.206367	765.333
InVivo	C	3	17	NA	0.156967	1017.67
InVivo	C	4	17	NA	0.166133	1360.67
InVivo	C	1	20	NA	0.911267	1433
InVivo	C	2	20	NA	0.644133	1200.67
InVivo	C	3	20	NA	0.791867	1242
InVivo	C	4	20	NA	0.370167	1870.33
InVivo	D	1	13	NA	0.191333	160.667
InVivo	D	2	13	NA	0.2444	242
InVivo	D	3	13	NA	0.258033	255.667
InVivo	D	4	13	NA	0.29625	140.5
InVivo	D	1	15	NA	0.110733	663.333
InVivo	D	2	15	NA	0.176033	829.333
InVivo	D	3	15	NA	0.1862	742.333
InVivo	D	4	15	NA	0.2183	555.667
InVivo	D	1	17	NA	0.152867	2151.33
InVivo	D	2	17	NA	0.1764	1784.33
InVivo	D	3	17	NA	0.3546	1169
InVivo	D	4	17	NA	0.518433	961.333
InVivo	D	1	20	NA	0.6946	1129
InVivo	D	2	20	NA	0.5935	1510.33
InVivo	D	3	20	NA	0.871167	1142
InVivo	E	1	13	NA	0.34625	136
InVivo	E	2	13	NA	0.1201	188.667
InVivo	E	3	13	NA	0.225367	163.333
InVivo	E	4	13	NA	0.168967	138.333
InVivo	E	1	15	NA	0.205333	234.667
InVivo	E	2	15	NA	0.174867	225.667
InVivo	E	3	15	NA	0.137433	246.667
InVivo	E	4	15	NA	0.1218	268.333
InVivo	E	1	17	NA	0.110467	2056.67
InVivo	E	2	17	NA	0.246933	318.333
InVivo	E	3	17	NA	0.113367	219
InVivo	E	4	17	NA	0.132333	132
InVivo	E	1	20	NA	0.362267	824.667
InVivo	E	2	20	NA	0.715667	1298
InVivo	E	3	20	NA	0.717167	1334.67
InVivo	E	4	20	NA	0.725733	1059.33
InVivo	F	1	13	NA	0.219233	174.333
InVivo	F	2	13	NA	0.144967	108.333
InVivo	F	3	13	NA	0.15	148.667
InVivo	F	4	13	NA	0.1205	151.333
InVivo	F	1	15	NA	0.117033	245
InVivo	F	2	15	NA	0.183333	289.667
InVivo	F	3	15	NA	0.2162	310
InVivo	F	4	15	NA	0.1529	253
InVivo	F	1	17	NA	0.2482	1302.33
InVivo	F	2	17	NA	0.2798	752
InVivo	F	3	17	NA	0.161133	1223.67
InVivo	F	4	17	NA	0.194867	502.667
InVivo	F	1	20	NA	0.896967	981
InVivo	F	2	20	NA	0.8543	1246
InVivo	F	3	20	NA	0.295667	1718.67
InVivo	F	4	20	NA	0.302733	1002.33
InVitro	NA	5	NA	1	0.628	3137
InVitro	NA	5	NA	0.9	0.546	2747
InVitro	NA	5	NA	0.8	0.494	2486
InVitro	NA	5	NA	0.6	0.381	2017
InVitro	NA	5	NA	0.5	0.258	1424
InVitro	NA	5	NA	0.3	0.087	511
InVitro	NA	5	NA	0.1	0.007	40
InVitro	NA	6	NA	1	0.617	3433
InVitro	NA	6	NA	0.9	0.476	2613
InVitro	NA	6	NA	0.8	0.443	2427
InVitro	NA	6	NA	0.6	0.347	1911
InVitro	NA	6	NA	0.5	0.212	1271
InVitro	NA	6	NA	0.3	0.067	427
InVitro	NA	6	NA	0.1	0.009	36
InVitro	NA	7	NA	1	0.703	3538
InVitro	NA	7	NA	0.9	0.597	2958
InVitro	NA	7	NA	0.8	0.514	2644
InVitro	NA	7	NA	0.6	0.393	2092
InVitro	NA	7	NA	0.5	0.251	1318
InVitro	NA	7	NA	0.3	0.083	487
InVitro	NA	7	NA	0.1	0.01	40

[truncated: 2 more sheets: Figure S2B, Figure S3]
